# Supplementary material for: 3-Benzyl-1-methyl­imidazolium picrate
Source: Acta Crystallogr Sect E Struct Rep Online. 2009 Sep 9;65(Pt 10):o2386. doi: 10.1107/S1600536809035454 (PMC2970314; doi:10.1107/S1600536809035454)
Supplement: Supplementary file 2 [file e-65-o2386-Isup2.hkl]

# 
# h,k,l, Fc-squared, Fo-squared, sigma(Fo-squared) and status flag 
# 
data_I
_shelx_title ' 090605cm in P-1' 
_shelx_refln_list_code          4 
_shelx_F_calc_maximum      178.02 
_exptl_crystal_F_000       416.00 
_reflns_d_resolution_high  0.8108 
 
loop_ 
 _symmetry_equiv_pos_as_xyz 
 'x, y, z' 
 '-x, -y, -z' 
 
_cell_length_a     9.1322 
_cell_length_b    10.2060 
_cell_length_c    10.8744 
_cell_angle_alpha  63.619 
_cell_angle_beta   80.166 
_cell_angle_gamma  86.482 
 
_shelx_F_squared_multiplier     1.000 
 
loop_ 
 _refln_index_h 
 _refln_index_k 
 _refln_index_l 
 _refln_F_squared_calc 
 _refln_F_squared_meas 
 _refln_F_squared_sigma 
 _refln_observed_status 
   1   0   0       82.41      113.20      2.38 o 
   2   0   0      330.21      304.55      4.77 o 
   3   0   0     4179.60     4266.89     17.56 o 
   4   0   0       14.73       13.29      1.81 o 
   5   0   0      160.11      178.63      6.28 o 
   6   0   0       14.45       13.74      1.63 o 
   7   0   0      138.43      142.73      4.87 o 
   8   0   0        5.34        8.11      1.55 o 
   9   0   0        0.00        0.00      0.82 o 
  10   0   0        5.19        6.86      1.63 o 
  11   0   0        0.01        2.24      2.31 o 
 -11   1   0        0.12        2.38      2.02 o 
 -10   1   0        0.56        1.38      1.16 o 
  -9   1   0       12.61       13.32      2.14 o 
  -8   1   0       22.38       23.26      2.64 o 
  -7   1   0       87.94       92.55      3.91 o 
  -6   1   0       15.38       15.48      1.76 o 
  -5   1   0       86.39       83.02      3.09 o 
  -4   1   0       45.03       44.09      2.01 o 
  -3   1   0       17.06       14.07      1.95 o 
  -2   1   0      698.97      725.14     33.07 o 
  -1   1   0      733.98      758.48     56.14 o 
   0   1   0      392.21      362.03      4.40 o 
   1   1   0     1696.55     1643.81     11.77 o 
   2   1   0       40.00       48.17      2.35 o 
   3   1   0      707.69      739.86     10.11 o 
   4   1   0        7.98        7.36      1.41 o 
   5   1   0      173.87      183.17      4.98 o 
   6   1   0        1.51        1.79      0.85 o 
   7   1   0       23.39       22.46      3.25 o 
   8   1   0        7.76       10.15      1.78 o 
   9   1   0       14.29       17.79      2.52 o 
  10   1   0        2.87        3.61      1.49 o 
  11   1   0        2.56        6.86      2.74 o 
 -10   2   0        0.25        3.12      1.99 o 
  -9   2   0       93.60       91.48      6.35 o 
  -8   2   0       38.03       35.10      6.17 o 
  -7   2   0        7.95       10.98      1.68 o 
  -6   2   0        8.93       12.82      1.68 o 
  -5   2   0      460.62      497.47     33.07 o 
  -4   2   0      319.84      354.86     17.94 o 
  -3   2   0        0.24        1.05      0.52 o 
  -2   2   0    19757.72    17115.83    489.47 o 
  -1   2   0       93.56       74.26      7.80 o 
   0   2   0      151.68      149.60      6.14 o 
   1   2   0       70.12       66.31      1.86 o 
   2   2   0      183.09      210.92      4.95 o 
   3   2   0      965.76      969.55      9.24 o 
   4   2   0      105.57       94.13      3.26 o 
   5   2   0      105.85      113.36      3.93 o 
   6   2   0       14.00       15.21      2.24 o 
   7   2   0        0.01       -0.14      0.65 o 
   8   2   0        3.00        3.30      1.48 o 
   9   2   0        0.78        1.98      1.30 o 
  10   2   0        2.36        3.41      1.32 o 
  -9   3   0       23.36       28.62      6.97 o 
  -8   3   0        2.28        4.07      1.30 o 
  -7   3   0       80.83       82.79      5.20 o 
  -6   3   0       71.36       68.06      4.44 o 
  -5   3   0       65.45       59.17      5.02 o 
  -4   3   0      124.23      130.40     10.04 o 
  -3   3   0      628.09      661.26     58.88 o 
  -2   3   0       43.89       60.24      4.58 o 
  -1   3   0      564.57      542.23     25.49 o 
   0   3   0      369.00      360.85     20.79 o 
   1   3   0     2995.87     2955.40     79.61 o 
   2   3   0        0.19        0.64      0.45 o 
   3   3   0      195.96      177.59      4.34 o 
   4   3   0        0.65        0.38      0.54 o 
   5   3   0        0.76        0.79      0.70 o 
   6   3   0      107.43      100.44      4.16 o 
   7   3   0       20.63       25.16      2.60 o 
   8   3   0        0.38        0.78      0.78 o 
   9   3   0        7.60        8.74      2.38 o 
  10   3   0        0.48        1.52      1.52 o 
  -9   4   0        1.13        0.51      1.30 o 
  -8   4   0        2.49        4.71      3.43 o 
  -7   4   0        1.21        1.36      0.95 o 
  -6   4   0       13.30       11.98      1.68 o 
  -5   4   0        5.56        4.60      1.59 o 
  -4   4   0      827.06      803.84     69.10 o 
  -3   4   0       69.77       61.70      8.16 o 
  -2   4   0      219.26      208.58     16.32 o 
  -1   4   0        2.91        3.21      0.76 o 
   0   4   0       84.89       78.29      2.67 o 
   1   4   0       30.54       36.46      1.94 o 
   2   4   0      136.06      138.27      3.91 o 
   3   4   0      365.23      430.89      9.78 o 
   4   4   0       39.31       41.04      2.50 o 
   5   4   0      165.93      155.45      5.08 o 
   6   4   0        1.01        0.53      0.53 o 
   7   4   0       40.12       37.28      2.93 o 
   8   4   0        1.48        1.56      1.11 o 
   9   4   0       14.54       16.73      2.80 o 
  10   4   0        0.17        0.81      1.16 o 
  -9   5   0        0.01        1.16      1.44 o 
  -8   5   0        0.61        1.30      1.23 o 
  -7   5   0       18.20       17.55      3.39 o 
  -6   5   0       10.71       13.44      1.86 o 
  -5   5   0       82.00       83.24      7.87 o 
  -4   5   0        8.07       11.12      2.38 o 
  -3   5   0       54.34       58.29      6.57 o 
  -2   5   0       22.04       22.19      1.78 o 
  -1   5   0       77.34       89.69      3.21 o 
   0   5   0      209.78      213.70      6.63 o 
   1   5   0       64.50       60.75      1.76 o 
   2   5   0      140.26      125.99      4.11 o 
   3   5   0        6.96        8.78      1.41 o 
   4   5   0      124.33      117.34      4.42 o 
   5   5   0      133.27      133.20      5.02 o 
   6   5   0       28.34       24.57      2.85 o 
   7   5   0      140.36      138.35      7.15 o 
   8   5   0       36.95       28.69      6.57 o 
   9   5   0        9.44        8.98      2.16 o 
  -9   6   0        7.24        7.73      2.53 o 
  -8   6   0        2.23        3.39      1.88 o 
  -7   6   0        8.09        7.29      2.38 o 
  -6   6   0       14.58       11.26      2.74 o 
  -5   6   0        5.31        7.27      1.73 o 
  -4   6   0       23.52       26.77      3.90 o 
  -3   6   0       88.24       90.94      6.39 o 
  -2   6   0       66.08       69.31      3.54 o 
  -1   6   0        1.33        0.49      0.59 o 
   0   6   0        9.05        8.15      1.39 o 
   1   6   0      190.06      194.74      7.51 o 
   2   6   0       53.69       48.99      3.00 o 
   3   6   0       40.70       40.04      2.70 o 
   4   6   0        0.61        0.04      0.70 o 
   5   6   0       33.56       32.42      2.81 o 
   6   6   0        2.36        2.87      2.78 o 
   7   6   0        0.02        0.50      0.92 o 
   8   6   0        7.54        8.18      2.14 o 
   9   6   0        2.11        1.26      1.35 o 
  -8   7   0        1.68        1.95      1.81 o 
  -7   7   0        3.95        4.62      2.09 o 
  -6   7   0        4.52        4.48      1.88 o 
  -5   7   0       22.91       21.16      3.75 o 
  -4   7   0        0.03        0.25      0.69 o 
  -3   7   0        3.50        4.26      1.12 o 
  -2   7   0       39.63       33.33      2.37 o 
  -1   7   0       33.03       29.54      2.27 o 
   0   7   0        8.82        9.87      1.61 o 
   1   7   0        4.22        3.69      1.08 o 
   2   7   0      478.07      434.23      8.98 o 
   3   7   0      268.05      280.38      8.95 o 
   4   7   0      345.32      309.74     16.97 o 
   5   7   0      160.15      143.63      9.17 o 
   6   7   0        7.73       11.37      2.15 o 
   7   7   0       17.61       16.12      3.61 o 
   8   7   0       19.06       24.10      3.35 o 
  -7   8   0        0.72        1.66      1.81 o 
  -6   8   0        4.76        4.48      2.24 o 
  -5   8   0       10.33       10.61      3.03 o 
  -4   8   0       12.76        8.16      2.53 o 
  -3   8   0        8.66        9.60      2.74 o 
  -2   8   0        0.30        1.06      0.80 o 
  -1   8   0        9.63        9.97      1.73 o 
   0   8   0       99.68       99.19     17.62 o 
   1   8   0      218.44      220.41     10.11 o 
   2   8   0       34.09       35.27      5.63 o 
   3   8   0      315.69      322.15     18.81 o 
   4   8   0       14.14       12.90      2.35 o 
   5   8   0        1.31        0.42      2.38 o 
   6   8   0        0.02        1.01      1.25 o 
   7   8   0        1.26        1.93      2.92 o 
  -6   9   0        0.10        0.51      1.30 o 
  -5   9   0        2.05        2.02      1.81 o 
  -4   9   0        3.72        4.12      2.17 o 
  -3   9   0        0.10        0.79      1.08 o 
  -2   9   0        4.38        4.62      1.95 o 
  -1   9   0        0.09       -0.04      2.17 o 
   0   9   0      198.56      194.54     22.20 o 
   1   9   0       86.49       81.42      7.87 o 
   2   9   0      111.69      103.95      5.78 o 
   3   9   0       51.59       46.20      5.67 o 
   4   9   0       22.34       29.37      8.30 o 
   5   9   0        2.52        2.43      1.33 o 
   6   9   0        7.02        9.05      2.22 o 
  -5  10   0        3.71        3.97      2.24 o 
  -4  10   0       10.96       10.54      3.25 o 
  -3  10   0        3.78        2.45      1.95 o 
  -2  10   0        5.89        6.79      2.74 o 
  -1  10   0       86.55       83.04      6.93 o 
   0  10   0       24.17       25.05      4.77 o 
   1  10   0       64.80       64.84     12.31 o 
   2  10   0       12.95       14.73      3.21 o 
   3  10   0        0.99        2.61      1.61 o 
   4  10   0        2.94        5.90      1.86 o 
  -2  11   0       16.69       19.28      4.33 o 
  -1  11   0        0.30        2.17      1.66 o 
   0  11   0       27.05       23.47      4.91 o 
   1  11   0        6.07        5.49      2.60 o 
   2  11   0        0.14        2.20      1.62 o 
  -3 -10   1        2.33        3.57      2.92 o 
  -2 -10   1        1.38        3.11      1.45 o 
  -1 -10   1        0.37        1.89      2.56 o 
   0 -10   1        5.86       15.72      5.70 o 
   1 -10   1       61.88       53.07      5.63 o 
   2 -10   1        1.79        3.97      2.38 o 
   3 -10   1        1.82        2.02      1.95 o 
   4 -10   1        1.01       -0.51      1.52 o 
  -5  -9   1        3.04        5.24      2.53 o 
  -4  -9   1       10.87       12.60      2.46 o 
  -3  -9   1        0.51        1.08      1.22 o 
  -2  -9   1       50.37       49.13      8.09 o 
  -1  -9   1        8.63        9.52      2.13 o 
   0  -9   1       23.54       25.33      3.11 o 
   1  -9   1        1.33        3.10      1.32 o 
   2  -9   1        0.36        1.86      1.62 o 
   3  -9   1        1.46        3.61      1.95 o 
   4  -9   1       11.87       14.22      3.68 o 
   5  -9   1        1.93        1.88      1.81 o 
   6  -9   1        8.44        9.60      3.32 o 
  -7  -8   1       16.89       15.40      3.00 o 
  -6  -8   1        6.91       10.86      2.48 o 
  -5  -8   1        0.00        0.82      1.15 o 
  -4  -8   1        1.78        2.89      1.49 o 
  -3  -8   1       26.43       27.37      4.33 o 
  -2  -8   1      117.18      118.10     15.27 o 
  -1  -8   1      123.93      129.22      7.15 o 
   0  -8   1       12.80       17.53      3.86 o 
   1  -8   1        3.86        5.50      2.42 o 
   2  -8   1       97.55       90.83      4.36 o 
   3  -8   1       18.46       24.12      5.88 o 
   4  -8   1       12.28       10.54      2.89 o 
   5  -8   1       49.42       35.52      4.19 o 
   6  -8   1       10.32        9.60      2.96 o 
   7  -8   1        0.06        0.36      1.52 o 
  -8  -7   1        4.61        6.02      1.91 o 
  -7  -7   1        5.52        3.61      2.49 o 
  -6  -7   1        0.06        0.48      1.03 o 
  -5  -7   1       67.85       69.04      7.00 o 
  -4  -7   1       87.86       79.18      9.60 o 
  -3  -7   1       96.55      106.43      6.79 o 
  -2  -7   1      221.09      219.02      8.63 o 
  -1  -7   1       16.45       26.83      4.48 o 
   0  -7   1      102.48       91.13      8.16 o 
   1  -7   1       37.98       37.98      2.68 o 
   2  -7   1        0.91        3.21      1.11 o 
   3  -7   1        2.03        4.10      1.19 o 
   4  -7   1        5.86        5.63      1.37 o 
   5  -7   1        3.50        6.87      2.17 o 
   6  -7   1       15.49       13.14      3.10 o 
   7  -7   1        0.02        2.24      1.30 o 
  -8  -6   1        3.29        4.81      1.73 o 
  -7  -6   1       31.00       34.76      3.78 o 
  -6  -6   1        0.11        2.33      1.73 o 
  -5  -6   1      458.42      448.76     20.07 o 
  -4  -6   1      281.04      278.32      7.66 o 
  -3  -6   1      468.87      444.85     13.00 o 
  -2  -6   1      137.06      131.19      6.79 o 
  -1  -6   1        1.28        0.67      0.73 o 
   0  -6   1      502.52      479.16     24.26 o 
   1  -6   1      145.93      141.08      9.68 o 
   2  -6   1       32.16       30.92      2.27 o 
   3  -6   1      102.65       91.96     10.33 o 
   4  -6   1       49.05       39.70      5.05 o 
   5  -6   1        1.30        1.01      0.79 o 
   6  -6   1        8.43       10.83      3.79 o 
   7  -6   1        0.21        0.72      1.08 o 
  -9  -5   1        4.14        6.30      1.85 o 
  -8  -5   1       13.31       14.73      3.18 o 
  -7  -5   1       36.98       38.57      5.13 o 
  -6  -5   1      173.85      174.62      6.36 o 
  -5  -5   1      303.73      302.09     17.55 o 
  -4  -5   1      608.20      579.12     10.29 o 
  -3  -5   1        3.96        5.08      1.19 o 
  -2  -5   1        3.99        3.44      0.97 o 
  -1  -5   1        5.17        5.30      1.12 o 
   0  -5   1        5.95        7.38      1.27 o 
   1  -5   1       11.20       12.65      1.56 o 
   2  -5   1       22.45       25.53      2.78 o 
   3  -5   1        5.13        4.96      1.12 o 
   4  -5   1      104.68       96.86     10.00 o 
   5  -5   1        1.95        3.60      1.16 o 
   6  -5   1        0.61        0.25      0.70 o 
   7  -5   1        3.96        6.69      3.83 o 
   8  -5   1        0.00        0.51      1.30 o 
  -9  -4   1        7.29       10.81      2.28 o 
  -8  -4   1        7.58       12.02      2.35 o 
  -7  -4   1      453.46      435.13     19.50 o 
  -6  -4   1        1.64        2.58      1.08 o 
  -5  -4   1       87.46       80.60      3.85 o 
  -4  -4   1       70.64       71.05      3.39 o 
  -3  -4   1      326.64      329.98      6.82 o 
  -2  -4   1       13.07       11.80      1.50 o 
  -1  -4   1       10.55        7.79      1.77 o 
   0  -4   1       31.77       32.66      1.91 o 
   1  -4   1      240.25      272.80     14.12 o 
   2  -4   1       29.29       29.10      4.01 o 
   3  -4   1        0.46        0.70      0.52 o 
   4  -4   1        3.09        2.77      0.94 o 
   5  -4   1       25.12       27.21      3.83 o 
   6  -4   1        0.22        0.59      0.63 o 
   7  -4   1      117.11      104.46     15.34 o 
   8  -4   1        0.07        0.56      0.92 o 
   9  -4   1        4.95       10.40      3.10 o 
 -10  -3   1        3.58        4.56      1.72 o 
  -9  -3   1       49.89       52.86      3.93 o 
  -8  -3   1      140.56      135.04     10.00 o 
  -7  -3   1       16.81       17.51      2.42 o 
  -6  -3   1      273.95      273.11      7.10 o 
  -5  -3   1       19.56       22.86      5.34 o 
  -4  -3   1        1.71        3.05      0.99 o 
  -3  -3   1        3.72        2.46      0.83 o 
  -2  -3   1      418.87      412.64      9.17 o 
  -1  -3   1      625.23      617.64     15.74 o 
   0  -3   1        1.15        0.36      0.36 o 
   1  -3   1      100.94       89.12      3.83 o 
   2  -3   1      951.95      995.22     69.57 o 
   3  -3   1      218.62      267.46     25.09 o 
   4  -3   1      344.71      352.35     31.05 o 
   5  -3   1       53.74       51.76      4.48 o 
   6  -3   1        6.00        7.35      1.35 o 
   7  -3   1       50.25       46.69      2.88 o 
   8  -3   1        2.57        2.87      1.62 o 
   9  -3   1        2.04        5.78      2.38 o 
  10  -3   1        1.74        4.19      2.24 o 
 -10  -2   1        0.82        1.73      1.59 o 
  -9  -2   1       13.04       15.00      2.54 o 
  -8  -2   1        0.00        2.20      2.13 o 
  -7  -2   1       21.61       24.14      3.72 o 
  -6  -2   1        1.30       -0.10      0.75 o 
  -5  -2   1      138.95      149.31      4.70 o 
  -4  -2   1       35.16       33.24      2.18 o 
  -3  -2   1       26.41       21.40      1.59 o 
  -2  -2   1      408.54      415.20      5.90 o 
  -1  -2   1      110.56      100.28      7.73 o 
   0  -2   1     1489.80     1448.26     12.49 o 
   1  -2   1      586.58      534.96     29.28 o 
   2  -2   1     1326.95     1405.77     99.03 o 
   3  -2   1      562.76      543.73     36.39 o 
   4  -2   1        1.07        1.50      0.61 o 
   5  -2   1      464.20      448.49     23.83 o 
   6  -2   1       49.03       39.94      2.41 o 
   7  -2   1      114.97      104.42      4.15 o 
   8  -2   1      102.33       90.33      8.88 o 
   9  -2   1        5.45        7.69      1.77 o 
  10  -2   1        8.97        9.53      3.18 o 
 -10  -1   1       40.63       35.40      6.14 o 
  -9  -1   1        6.72        8.36      1.91 o 
  -8  -1   1       14.73       17.62      2.40 o 
  -7  -1   1        5.68        6.65      1.39 o 
  -6  -1   1       73.22       74.22      3.52 o 
  -5  -1   1      462.45      489.51      8.07 o 
  -4  -1   1       28.25       20.73      1.65 o 
  -3  -1   1      205.42      210.53      4.31 o 
  -2  -1   1      340.77      321.01      4.62 o 
  -1  -1   1      471.49      493.00      4.95 o 
   0  -1   1        1.15        1.07      0.28 o 
   1  -1   1       80.67       78.44      3.97 o 
   2  -1   1      570.31      579.82     26.68 o 
   3  -1   1        0.45        0.46      0.37 o 
   4  -1   1        7.10        8.61      1.09 o 
   5  -1   1      123.87      120.06      4.26 o 
   6  -1   1        8.57        8.55      1.41 o 
   7  -1   1      211.91      212.50      7.44 o 
   8  -1   1       11.92       12.84      1.95 o 
   9  -1   1       41.38       36.46      3.75 o 
  10  -1   1       12.24       14.66      3.39 o 
  11  -1   1       13.07        9.60      3.25 o 
 -10   0   1        1.64        4.54      2.38 o 
  -9   0   1        9.34        6.33      1.68 o 
  -8   0   1        1.06        0.99      0.79 o 
  -7   0   1       52.50       52.56      4.33 o 
  -6   0   1       12.75       14.43      1.83 o 
  -5   0   1        6.80        8.89      1.43 o 
  -4   0   1       24.84       25.38      2.09 o 
  -3   0   1        5.55        5.90      0.91 o 
  -2   0   1     2561.91     2537.85     16.68 o 
  -1   0   1       30.55       32.00      0.86 o 
   2   0   1      623.17      639.18      5.16 o 
   3   0   1     2363.81     2391.78     16.25 o 
   4   0   1       58.07       62.03      2.30 o 
   5   0   1      274.71      266.07      5.31 o 
   6   0   1        0.68        0.60      0.55 o 
   7   0   1       71.05       75.58      3.57 o 
   8   0   1        4.11        5.88      1.40 o 
   9   0   1        9.93       11.02      1.90 o 
  10   0   1        3.68        5.13      2.24 o 
  11   0   1        0.01        0.29      1.88 o 
 -10   1   1        0.03       -0.24      1.62 o 
  -9   1   1        0.60        1.11      0.92 o 
  -8   1   1       41.90       42.74      2.99 o 
  -7   1   1        4.64        4.52      1.16 o 
  -6   1   1        0.10        0.37      0.50 o 
  -5   1   1        2.17        3.91      0.95 o 
  -4   1   1       15.08       21.52      2.17 o 
  -3   1   1       43.67       43.22      2.24 o 
  -2   1   1     2810.99     2886.29     17.18 o 
  -1   1   1      538.35      545.29      6.50 o 
   0   1   1       41.55       48.60      2.85 o 
   1   1   1      263.87      220.89      2.37 o 
   2   1   1     1673.37     1646.72      8.87 o 
   3   1   1       92.93       83.89      2.34 o 
   4   1   1     1566.93     1592.01     11.79 o 
   5   1   1      949.91     1071.59     14.51 o 
   6   1   1      663.39      695.55     13.00 o 
   7   1   1       84.87       92.27      3.86 o 
   8   1   1       66.63       66.92      3.58 o 
   9   1   1       32.91       33.77      3.50 o 
  10   1   1        2.82        3.83      2.38 o 
  11   1   1        0.21        0.07      1.66 o 
 -10   2   1        6.09        5.49      2.24 o 
  -9   2   1        7.59        7.91      1.76 o 
  -8   2   1       20.35       24.41      2.55 o 
  -7   2   1       78.88       84.01      3.77 o 
  -6   2   1       33.63       40.99      3.75 o 
  -5   2   1      455.80      484.86     25.31 o 
  -4   2   1      223.89      237.61     21.81 o 
  -3   2   1      475.66      527.14     18.45 o 
  -2   2   1    31692.13    23755.01   1586.86 o 
  -1   2   1     3314.27     3244.76    144.01 o 
   0   2   1     1501.50     1350.46     55.20 o 
   1   2   1    12863.72    11071.57    415.32 o 
   2   2   1        0.05        0.30      0.51 o 
   3   2   1      295.84      319.31     10.22 o 
   4   2   1        6.03        8.56      1.21 o 
   5   2   1       96.09       97.56      3.50 o 
   6   2   1       21.24       23.51      2.64 o 
   7   2   1        4.51        6.72      1.88 o 
   8   2   1        7.02        8.83      1.64 o 
   9   2   1        0.00       -0.05      0.72 o 
  10   2   1       47.12       33.50      5.13 o 
  11   2   1        7.40        3.83      2.24 o 
 -10   3   1        2.04        2.24      2.09 o 
  -9   3   1       19.48       15.89      3.54 o 
  -8   3   1        4.78        6.39      1.62 o 
  -7   3   1        1.73        3.41      1.11 o 
  -6   3   1        4.74        4.55      1.12 o 
  -5   3   1        0.31        0.10      0.48 o 
  -4   3   1      161.82      150.81      9.89 o 
  -3   3   1      333.00      396.91     26.72 o 
  -2   3   1      174.64      155.82      6.67 o 
  -1   3   1     1237.81     1211.91     33.00 o 
   0   3   1       62.48       57.82      2.98 o 
   1   3   1      122.47      101.75      5.52 o 
   2   3   1     1115.88     1123.52     19.64 o 
   3   3   1      680.83      716.71      8.48 o 
   4   3   1      725.53      784.49     11.88 o 
   5   3   1       99.48      125.33      4.10 o 
   6   3   1      106.75      102.47      4.08 o 
   7   3   1        2.19        3.43      1.48 o 
   8   3   1        2.44        3.48      2.20 o 
   9   3   1       15.33       14.74      2.34 o 
  10   3   1        2.86        2.07      1.41 o 
 -10   4   1        4.62        4.98      2.38 o 
  -9   4   1       16.51        9.46      2.74 o 
  -8   4   1       28.60       32.64      3.90 o 
  -7   4   1      106.54       93.53      7.51 o 
  -6   4   1      291.69      279.77     27.62 o 
  -5   4   1        8.49        8.55      1.62 o 
  -4   4   1     4771.65     4997.32    437.81 o 
  -3   4   1       57.08       53.33      7.91 o 
  -2   4   1      473.20      537.03     53.50 o 
  -1   4   1     1179.71     1305.88     33.33 o 
   0   4   1      158.47      143.80      5.10 o 
   1   4   1     1442.42     1441.22     21.98 o 
   2   4   1      450.03      443.31      6.51 o 
   3   4   1       28.44       25.20      2.67 o 
   4   4   1       15.21       12.75      1.61 o 
   5   4   1      364.98      332.79      7.06 o 
   6   4   1       85.45       76.82      3.72 o 
   7   4   1        2.62        2.09      1.01 o 
   8   4   1        0.31        0.10      1.19 o 
   9   4   1       47.70       46.97      3.58 o 
  10   4   1        0.04       -0.53      0.86 o 
 -10   5   1        1.16        0.65      1.59 o 
  -9   5   1        2.69        3.68      2.09 o 
  -8   5   1        4.92        4.26      1.73 o 
  -7   5   1        1.14        0.72      1.01 o 
  -6   5   1       30.82       28.59      3.39 o 
  -5   5   1       40.49       41.07      4.73 o 
  -4   5   1        0.90        1.37      0.97 o 
  -3   5   1      180.12      198.55     16.82 o 
  -2   5   1      109.37      113.22     10.58 o 
  -1   5   1      158.56      131.42      6.96 o 
   0   5   1      436.68      418.60     14.02 o 
   1   5   1        0.00        0.27      0.28 o 
   2   5   1      267.22      264.53      7.33 o 
   3   5   1        6.82        8.13      1.33 o 
   4   5   1       58.93       51.56      2.81 o 
   5   5   1        0.02        1.42      0.74 o 
   6   5   1       49.10       44.78      3.01 o 
   7   5   1       86.22       75.86      4.15 o 
   8   5   1        0.37        2.28      1.34 o 
   9   5   1        0.00        1.02      1.16 o 
  10   5   1        7.05       10.07      2.82 o 
  -9   6   1        6.20        5.20      2.38 o 
  -8   6   1       46.07       33.58      5.05 o 
  -7   6   1        3.20        1.81      1.52 o 
  -6   6   1      335.33      288.53     11.05 o 
  -5   6   1        5.14        5.49      1.95 o 
  -4   6   1       55.44       49.56      5.49 o 
  -3   6   1       65.59       59.64      6.75 o 
  -2   6   1       18.32       17.00      2.64 o 
  -1   6   1        8.40       13.36      1.96 o 
   0   6   1        8.36        8.27      0.83 o 
   1   6   1       76.85       78.78      2.17 o 
   2   6   1        1.00        2.43      0.78 o 
   3   6   1        0.35        1.14      0.61 o 
   4   6   1        9.56       11.35      1.81 o 
   5   6   1       14.76       12.53      2.03 o 
   6   6   1      180.18      169.43      6.10 o 
   7   6   1       44.45       46.80      4.77 o 
   8   6   1        1.93        2.11      2.42 o 
   9   6   1        1.62        0.90      1.09 o 
  -8   7   1        0.21       -0.29      1.52 o 
  -7   7   1        8.55       10.90      2.96 o 
  -6   7   1        0.69        2.67      1.73 o 
  -5   7   1       12.11       14.59      3.32 o 
  -4   7   1       19.16       15.74      3.10 o 
  -3   7   1       36.52       29.53      3.32 o 
  -2   7   1       34.79       32.81      2.25 o 
  -1   7   1       38.10       34.18      4.40 o 
   0   7   1       30.88       32.79      4.30 o 
   1   7   1        2.02        2.78      1.08 o 
   2   7   1       82.00       80.24      4.98 o 
   3   7   1       47.91       43.93      2.96 o 
   4   7   1        1.21        0.62      0.77 o 
   5   7   1      102.04       96.22      4.66 o 
   6   7   1       15.67       17.44      2.63 o 
   7   7   1        0.12        1.30      1.34 o 
   8   7   1       49.12       55.18      5.38 o 
   9   7   1        1.02        3.05      1.64 o 
  -8   8   1       13.60       11.55      3.32 o 
  -7   8   1        1.41        1.23      1.59 o 
  -6   8   1       17.96       18.05      3.97 o 
  -5   8   1        4.09        5.13      2.09 o 
  -4   8   1        0.41        0.43      0.87 o 
  -3   8   1        1.15        1.81      1.16 o 
  -2   8   1       66.13       49.46      4.62 o 
  -1   8   1      254.75      255.06      6.60 o 
   0   8   1       74.32       64.14      3.38 o 
   1   8   1        6.03        6.50      1.40 o 
   2   8   1       12.90       19.01      2.37 o 
   3   8   1       34.22       31.51      3.72 o 
   4   8   1       26.00       30.37      4.26 o 
   5   8   1       15.38       20.01      2.86 o 
   6   8   1        0.56        0.82      1.00 o 
   7   8   1        8.35        6.02      1.95 o 
   8   8   1        7.23       12.23      2.55 o 
  -7   9   1        0.00        0.22      1.52 o 
  -6   9   1        6.62        5.85      2.45 o 
  -5   9   1        0.97        2.60      1.81 o 
  -4   9   1        2.32        0.65      1.44 o 
  -3   9   1        0.17        0.72      1.01 o 
  -2   9   1        1.80        3.39      1.73 o 
  -1   9   1       44.05       39.13      4.33 o 
   0   9   1       48.49       58.50      8.81 o 
   1   9   1      176.95      184.90     18.77 o 
   2   9   1       86.57       84.63      9.82 o 
   3   9   1       51.62       55.83      3.80 o 
   4   9   1        2.54        1.43      1.04 o 
   5   9   1       38.51       41.69      5.78 o 
   6   9   1       32.23       38.52      4.05 o 
   7   9   1       22.14       31.34     11.34 o 
  -5  10   1        8.55        6.50      2.74 o 
  -4  10   1        4.27        5.20      2.31 o 
  -3  10   1        3.67        1.01      1.59 o 
  -2  10   1       26.03       27.65      4.98 o 
  -1  10   1       16.45       18.27      4.04 o 
   0  10   1        0.14        0.29      1.23 o 
   1  10   1       83.26       77.91      6.64 o 
   2  10   1        0.54        3.56      1.48 o 
   3  10   1        0.89        1.02      1.23 o 
   4  10   1        0.14        0.52      1.19 o 
   5  10   1        3.22        4.15      3.36 o 
  -3  11   1        4.69        6.28      2.74 o 
  -2  11   1       58.46       60.51      6.21 o 
  -1  11   1       48.16       44.91      5.27 o 
   0  11   1       28.39       26.43      5.05 o 
   1  11   1       11.11        8.38      2.67 o 
   2  11   1        1.35        2.67      1.44 o 
   3  11   1        6.17        7.15      3.72 o 
  -2 -10   2        8.04        8.55      2.03 o 
  -1 -10   2        4.83        3.91      1.88 o 
   0 -10   2        3.60        7.16      2.14 o 
   1 -10   2        4.35        5.61      4.19 o 
   2 -10   2        1.41        0.79      1.44 o 
   3 -10   2        0.02        1.37      1.66 o 
  -4  -9   2        1.61        0.83      1.11 o 
  -3  -9   2       26.12       28.77      6.28 o 
  -2  -9   2       20.41       27.34      3.42 o 
  -1  -9   2       24.43       31.91      6.17 o 
   0  -9   2        0.34        1.31      1.44 o 
   1  -9   2       34.61       37.76      3.58 o 
   2  -9   2        0.43        1.88      1.31 o 
   3  -9   2        1.17        0.41      1.84 o 
   4  -9   2        1.61        3.39      2.02 o 
   5  -9   2        0.45        2.96      2.02 o 
  -6  -8   2        4.93        4.65      1.78 o 
  -5  -8   2        6.80       10.68      2.60 o 
  -4  -8   2        5.81        3.62      1.56 o 
  -3  -8   2        2.37        2.19      1.40 o 
  -2  -8   2        2.30        1.98      2.27 o 
  -1  -8   2       86.37       85.53     12.49 o 
   0  -8   2        7.66       11.71      3.10 o 
   1  -8   2       19.36       20.43      2.70 o 
   2  -8   2        1.74        2.90      1.23 o 
   3  -8   2        0.65        1.97      1.05 o 
   4  -8   2        2.55        4.30      3.79 o 
   5  -8   2        0.69        0.14      1.30 o 
   6  -8   2        1.05        0.94      1.66 o 
  -7  -7   2       14.99       16.31      4.58 o 
  -6  -7   2        2.36        2.26      1.41 o 
  -5  -7   2       67.89       69.84      6.90 o 
  -4  -7   2       76.74       81.53      4.66 o 
  -3  -7   2       58.57       59.48      3.91 o 
  -2  -7   2        3.85        4.46      1.47 o 
  -1  -7   2      125.34      120.69      6.03 o 
   0  -7   2       80.26       77.24      6.64 o 
   1  -7   2       26.76       22.01      3.65 o 
   2  -7   2        0.38        0.70      1.55 o 
   3  -7   2        0.42        0.98      0.75 o 
   4  -7   2       46.04       48.76      9.06 o 
   5  -7   2        4.16        6.01      3.43 o 
   6  -7   2        9.71       11.31      4.04 o 
  -8  -6   2       10.98       13.44      2.60 o 
  -7  -6   2       11.24       10.38      2.67 o 
  -6  -6   2       19.04       17.63      2.77 o 
  -5  -6   2       13.99       15.39      2.47 o 
  -4  -6   2      125.20      113.10     12.35 o 
  -3  -6   2      228.49      228.17     12.64 o 
  -2  -6   2        5.28        5.79      1.66 o 
  -1  -6   2        9.08        6.43      1.55 o 
   0  -6   2       13.72       17.16      2.12 o 
   1  -6   2       26.83       25.55      2.39 o 
   2  -6   2       91.16       97.94      6.86 o 
   3  -6   2      134.38      128.91     15.60 o 
   4  -6   2       58.59       54.85     11.08 o 
   5  -6   2        0.61        0.74      0.84 o 
   6  -6   2        6.41        9.11      4.12 o 
   7  -6   2        5.37        7.22      2.74 o 
  -8  -5   2        0.60        0.65      1.10 o 
  -7  -5   2       19.61       20.54      2.98 o 
  -6  -5   2      108.79       95.70      4.90 o 
  -5  -5   2        7.78        9.18      1.84 o 
  -4  -5   2      294.86      280.55      7.56 o 
  -3  -5   2       41.46       38.01      2.74 o 
  -2  -5   2        3.85        3.63      0.93 o 
  -1  -5   2      131.13      127.82      4.49 o 
   0  -5   2        9.06       16.85      2.64 o 
   1  -5   2        0.83        1.38      0.73 o 
   2  -5   2      314.49      291.27     35.63 o 
   3  -5   2       68.38       72.70      6.79 o 
   4  -5   2        0.03       -0.50      0.46 o 
   5  -5   2        1.46        1.13      1.05 o 
   6  -5   2        0.61        0.76      0.92 o 
   7  -5   2        0.00        0.79      0.84 o 
   8  -5   2       19.23       24.12      4.26 o 
  -9  -4   2        0.21        0.53      1.06 o 
  -8  -4   2        7.84        5.69      1.82 o 
  -7  -4   2       61.08       62.41      4.01 o 
  -6  -4   2      934.56      922.58     14.40 o 
  -5  -4   2      376.04      361.41     17.15 o 
  -4  -4   2      106.56       93.73      4.08 o 
  -3  -4   2       67.22       65.91      3.54 o 
  -2  -4   2      613.58      696.70      9.98 o 
  -1  -4   2        7.06       10.87      1.56 o 
   0  -4   2       65.85       70.66      4.33 o 
   1  -4   2      707.03      737.40     50.40 o 
   2  -4   2      480.52      487.17     29.46 o 
   3  -4   2       11.73       13.31      1.58 o 
   4  -4   2        4.17        4.42      1.02 o 
   5  -4   2        7.40        8.70      1.62 o 
   6  -4   2        9.66        8.85      1.61 o 
   7  -4   2        1.34        3.70      1.55 o 
   8  -4   2       36.59       35.67      4.33 o 
   9  -4   2        1.31        1.44      2.24 o 
  -9  -3   2       26.43       23.28      3.24 o 
  -8  -3   2       75.36       77.68      5.60 o 
  -7  -3   2      100.90      100.81      4.85 o 
  -6  -3   2      295.22      280.89      7.53 o 
  -5  -3   2        0.80        2.18      0.89 o 
  -4  -3   2       58.59       49.59      2.88 o 
  -3  -3   2      497.59      505.73     11.30 o 
  -2  -3   2       60.31       71.23      2.98 o 
  -1  -3   2       79.58       83.80      3.03 o 
   0  -3   2       78.31       98.18      3.15 o 
   1  -3   2      266.44      273.30      6.57 o 
   2  -3   2        5.97        8.89      1.16 o 
   3  -3   2      225.24      255.53     15.60 o 
   4  -3   2        2.28        1.96      0.80 o 
   5  -3   2       33.22       28.39      3.97 o 
   6  -3   2        2.62        2.32      0.89 o 
   7  -3   2        6.25        8.33      1.54 o 
   8  -3   2        0.91        3.90      2.17 o 
   9  -3   2        0.24        3.97      2.17 o 
  10  -3   2        0.30       -1.30      2.17 o 
 -10  -2   2        0.53        0.05      1.16 o 
  -9  -2   2       68.50       75.51      4.67 o 
  -8  -2   2      161.44      154.79     10.83 o 
  -7  -2   2      109.97      115.34      4.93 o 
  -6  -2   2      224.85      229.41      9.39 o 
  -5  -2   2      160.37      145.35      4.90 o 
  -4  -2   2       41.32       49.81      2.70 o 
  -3  -2   2      226.44      249.10      5.44 o 
  -2  -2   2        1.30        0.55      0.45 o 
  -1  -2   2      429.19      458.25      7.94 o 
   0  -2   2       91.97       93.10      4.81 o 
   1  -2   2      263.84      274.35      4.41 o 
   2  -2   2      418.30      461.90     29.68 o 
   3  -2   2        1.03        2.82      1.08 o 
   4  -2   2        8.46        9.26      1.19 o 
   5  -2   2        0.73        2.19      1.16 o 
   6  -2   2      115.41      112.89      6.32 o 
   7  -2   2       13.29       16.44      1.95 o 
   8  -2   2       53.34       54.01      4.98 o 
   9  -2   2        0.78        1.16      2.09 o 
  10  -2   2       14.98       13.14      3.39 o 
 -10  -1   2       15.91       20.53      3.01 o 
  -9  -1   2       38.48       37.71      5.09 o 
  -8  -1   2      211.76      220.27     11.81 o 
  -7  -1   2       19.89       25.85      2.63 o 
  -6  -1   2        0.37        0.80      0.70 o 
  -5  -1   2      305.66      294.58      6.64 o 
  -4  -1   2       84.37       79.11      3.22 o 
  -3  -1   2       18.91       21.09      1.63 o 
  -2  -1   2       16.36       16.81      1.30 o 
  -1  -1   2       13.20       11.51      0.71 o 
   0  -1   2      182.71      173.11      2.21 o 
   1  -1   2      163.53      187.57      3.03 o 
   2  -1   2      494.08      478.42     33.18 o 
   3  -1   2      344.51      341.46     13.86 o 
   4  -1   2        6.69        4.56      0.83 o 
   5  -1   2       58.73       53.97      3.32 o 
   6  -1   2       23.68       21.23      1.91 o 
   7  -1   2        1.69        2.20      0.87 o 
   8  -1   2        0.88        1.86      0.87 o 
   9  -1   2       14.87       15.60      3.54 o 
  10  -1   2        2.47        2.96      2.17 o 
  11  -1   2        1.22        0.51      2.02 o 
 -10   0   2        3.04        2.56      1.40 o 
  -9   0   2       25.00       26.69      3.86 o 
  -8   0   2       17.62       19.61      4.73 o 
  -7   0   2       28.01       27.57      2.52 o 
  -6   0   2       44.69       42.16      2.70 o 
  -5   0   2       13.91       15.16      1.81 o 
  -4   0   2      258.42      238.23      6.35 o 
  -3   0   2      281.94      284.19      9.24 o 
  -2   0   2       26.23       23.07      1.33 o 
  -1   0   2     5394.27     5285.75     21.12 o 
   0   0   2      561.43      547.19      4.99 o 
   1   0   2     5690.19     5584.01     26.35 o 
   2   0   2      655.31      691.00      9.31 o 
   3   0   2      590.32      614.43     14.19 o 
   4   0   2      138.15      140.29      4.80 o 
   5   0   2       99.37       93.65      3.05 o 
   6   0   2        0.02        0.21      0.57 o 
   7   0   2        6.37        6.66      1.32 o 
   8   0   2       76.25       75.02      3.66 o 
   9   0   2        9.64       10.04      2.82 o 
  10   0   2        0.59        0.87      1.88 o 
  11   0   2        1.27        0.87      1.81 o 
 -10   1   2       46.99       48.02      5.42 o 
  -9   1   2        2.22        3.51      1.38 o 
  -8   1   2        4.90        5.85      1.45 o 
  -7   1   2        1.89        1.30      0.71 o 
  -6   1   2       22.54       24.33      2.19 o 
  -5   1   2      172.13      177.08      4.76 o 
  -4   1   2      411.44      436.88      8.23 o 
  -3   1   2       21.31       25.91      1.55 o 
  -2   1   2      602.36      573.89      6.50 o 
  -1   1   2     2116.98     2316.49     15.20 o 
   0   1   2       82.04       82.01      3.02 o 
   1   1   2       34.34       32.28      1.66 o 
   2   1   2      609.40      666.74      8.81 o 
   3   1   2      141.07      138.27      3.25 o 
   4   1   2      531.34      541.53      8.01 o 
   5   1   2      180.72      177.92      4.23 o 
   6   1   2       21.89       26.52      2.02 o 
   7   1   2      288.02      300.68     10.25 o 
   8   1   2      100.79      106.13      4.37 o 
   9   1   2        0.01        0.94      1.88 o 
  10   1   2        1.90        2.24      1.95 o 
  11   1   2       17.79       14.59      3.54 o 
 -10   2   2        0.31       -0.43      1.30 o 
  -9   2   2       36.99       32.78      4.91 o 
  -8   2   2       25.92       27.01      2.58 o 
  -7   2   2        0.00        0.36      0.66 o 
  -6   2   2        0.34        0.90      0.59 o 
  -5   2   2        7.05        9.41      1.35 o 
  -4   2   2      192.78      164.19      6.21 o 
  -3   2   2       89.24       74.52      3.83 o 
  -2   2   2     1896.78     2002.77     83.76 o 
  -1   2   2     4109.34     3822.32    157.15 o 
   0   2   2     1117.15     1022.43     35.42 o 
   1   2   2      874.48      841.83      8.01 o 
   2   2   2      659.36      697.82      5.81 o 
   3   2   2      451.73      439.05      5.31 o 
   4   2   2       94.15      137.62      4.40 o 
   5   2   2       19.33       26.34      1.77 o 
   6   2   2       20.26       16.97      1.66 o 
   7   2   2       92.28       96.21      5.27 o 
   8   2   2        1.38        2.81      1.04 o 
   9   2   2        2.65        2.09      1.95 o 
  10   2   2       26.63       32.35      5.05 o 
  11   2   2        6.02        5.27      2.38 o 
 -10   3   2        5.64        8.59      2.89 o 
  -9   3   2        3.58        0.00      1.30 o 
  -8   3   2       33.42       31.05      4.48 o 
  -7   3   2       27.44       25.71      2.45 o 
  -6   3   2        5.29        4.95      1.11 o 
  -5   3   2       23.38       27.12      3.36 o 
  -4   3   2      425.89      466.84     31.26 o 
  -3   3   2      205.47      222.09     10.66 o 
  -2   3   2      951.00      882.05     78.81 o 
  -1   3   2       34.91       36.62      1.62 o 
   0   3   2     1072.87      923.68     41.05 o 
   1   3   2       54.64       51.47      2.27 o 
   2   3   2       32.38       30.95      1.45 o 
   3   3   2     1646.29     1725.26     17.83 o 
   4   3   2      760.05      770.33      8.77 o 
   5   3   2     1399.06     1557.16     28.56 o 
   6   3   2      200.87      213.27      5.56 o 
   7   3   2        5.55        3.61      1.44 o 
   8   3   2       13.52       14.67      2.15 o 
   9   3   2       40.00       34.59      4.84 o 
  10   3   2       62.43       50.54      5.63 o 
  11   3   2       10.03       12.49      3.32 o 
 -10   4   2        0.15        0.79      1.52 o 
  -9   4   2        0.22        0.79      1.44 o 
  -8   4   2       29.32       24.55      4.19 o 
  -7   4   2       68.15       68.88      5.34 o 
  -6   4   2       15.84       14.51      2.89 o 
  -5   4   2       24.84       25.87      2.53 o 
  -4   4   2     3137.24     3297.68    307.01 o 
  -3   4   2      197.85      211.71     26.50 o 
  -2   4   2      177.73      162.19      3.31 o 
  -1   4   2     1781.78     1747.58    113.87 o 
   0   4   2       79.53      111.70      2.10 o 
   1   4   2       11.02        8.73      0.95 o 
   2   4   2       81.63       88.06      2.76 o 
   3   4   2        5.55        6.12      1.02 o 
   4   4   2       29.20       31.13      1.99 o 
   5   4   2      383.09      386.35      7.30 o 
   6   4   2       14.40       19.47      2.15 o 
   7   4   2        2.87        5.88      1.66 o 
   8   4   2      163.33      165.93      5.94 o 
   9   4   2        0.26        1.07      0.93 o 
  10   4   2        2.85        5.20      2.74 o 
  -9   5   2        0.07       -1.08      1.23 o 
  -8   5   2        3.89        4.91      2.09 o 
  -7   5   2        2.44        1.44      1.37 o 
  -6   5   2      136.75      116.25      6.79 o 
  -5   5   2       20.98       19.71      3.18 o 
  -4   5   2      112.08      121.80     17.51 o 
  -3   5   2       62.04       47.63      6.90 o 
  -2   5   2      477.61      476.83     20.51 o 
  -1   5   2       27.25       25.34      1.08 o 
   0   5   2        7.08        7.76      0.97 o 
   1   5   2      333.73      371.92      6.83 o 
   2   5   2      540.28      575.90      7.80 o 
   3   5   2      649.15      739.44      9.42 o 
   4   5   2      242.40      260.31      6.64 o 
   5   5   2        2.74        2.93      1.01 o 
   6   5   2       27.45       33.19      2.56 o 
   7   5   2       83.07       83.36      4.19 o 
   8   5   2       75.26       69.33      4.07 o 
   9   5   2        6.42        5.37      1.67 o 
  10   5   2        3.09        3.83      2.17 o 
  -9   6   2        9.06        7.36      2.74 o 
  -8   6   2       24.92       21.66      4.26 o 
  -7   6   2        7.12        4.26      1.81 o 
  -6   6   2      713.65      578.65     15.81 o 
  -5   6   2        4.03        6.50      2.09 o 
  -4   6   2      112.01       98.05      5.92 o 
  -3   6   2      268.63      260.30      9.24 o 
  -2   6   2       22.22       23.59      1.35 o 
  -1   6   2      309.12      301.45     13.71 o 
   0   6   2       98.16       97.54      2.98 o 
   1   6   2       43.73       65.43      1.90 o 
   2   6   2       52.41       49.28      2.31 o 
   3   6   2       17.08       17.84      1.91 o 
   4   6   2        0.02        1.23      1.16 o 
   5   6   2        0.77        1.65      1.99 o 
   6   6   2      278.09      259.34      7.22 o 
   7   6   2      177.93      175.68      6.35 o 
   8   6   2        1.11        4.04      1.66 o 
   9   6   2        0.37        0.02      1.18 o 
  -8   7   2       19.45       14.66      3.90 o 
  -7   7   2       15.52       13.43      3.47 o 
  -6   7   2        7.10        7.73      2.60 o 
  -5   7   2       43.17       43.39      4.40 o 
  -4   7   2        4.97        4.84      1.81 o 
  -3   7   2       11.28        9.24      2.38 o 
  -2   7   2       12.75       12.07      1.51 o 
  -1   7   2      146.88      146.07      8.63 o 
   0   7   2        9.77       10.80      1.21 o 
   1   7   2      108.59      110.49      6.59 o 
   2   7   2       14.38       13.86      1.70 o 
   3   7   2        9.69       17.36      5.45 o 
   4   7   2        0.00        0.44      0.76 o 
   5   7   2       23.86       24.30      4.62 o 
   6   7   2        1.12        3.49      1.95 o 
   7   7   2        1.58        1.41      0.87 o 
   8   7   2       15.29       16.79      2.72 o 
   9   7   2        4.39        6.24      1.86 o 
  -8   8   2       98.65       78.92      7.08 o 
  -7   8   2        0.12       -0.07      1.16 o 
  -6   8   2        6.68        7.87      2.74 o 
  -5   8   2       10.55       10.54      2.96 o 
  -4   8   2        0.01       -0.51      0.87 o 
  -3   8   2       40.91       33.94      3.83 o 
  -2   8   2        0.38        1.01      0.94 o 
  -1   8   2       15.97       16.17      3.25 o 
   0   8   2       43.85       43.08      5.13 o 
   1   8   2        4.37        6.12      1.34 o 
   2   8   2       29.51       30.53      2.37 o 
   3   8   2        7.99        6.56      1.48 o 
   4   8   2        0.00        0.78      0.79 o 
   5   8   2      111.53      120.45      5.28 o 
   6   8   2        6.21        6.72      1.99 o 
   7   8   2        4.69        3.72      2.20 o 
   8   8   2       13.04       14.39      2.85 o 
  -7   9   2        5.27        4.62      2.31 o 
  -6   9   2        0.04        0.07      1.16 o 
  -5   9   2        0.52        0.65      1.37 o 
  -4   9   2        0.16       -0.94      0.79 o 
  -3   9   2        8.13        8.09      2.67 o 
  -2   9   2        0.00        0.94      1.08 o 
  -1   9   2        3.62        2.17      1.44 o 
   0   9   2       81.87       67.15      5.56 o 
   1   9   2        0.03        0.68      0.85 o 
   2   9   2        9.93       14.00      2.14 o 
   3   9   2      142.75      133.00     11.99 o 
   4   9   2       12.31       16.16      2.47 o 
   5   9   2        8.98        9.34      2.14 o 
   6   9   2       44.19       46.04      3.75 o 
   7   9   2        5.75        6.27      2.89 o 
  -6  10   2        0.23        0.58      1.81 o 
  -5  10   2        0.11        0.22      1.44 o 
  -4  10   2        1.16        2.74      2.17 o 
  -3  10   2        1.84        2.53      1.81 o 
  -2  10   2        0.06        1.23      1.23 o 
  -1  10   2        0.46        0.94      1.23 o 
   0  10   2        6.52        6.35      2.31 o 
   1  10   2        1.76        1.81      1.44 o 
   2  10   2       14.49       18.27      4.12 o 
   3  10   2        0.70        3.47      1.53 o 
   4  10   2        2.01        0.68      1.32 o 
   5  10   2        3.16        2.88      1.39 o 
   6  10   2        0.15        1.66      1.41 o 
  -4  11   2        1.10        2.02      1.73 o 
  -3  11   2        5.59        5.49      2.38 o 
  -2  11   2       16.88       18.63      4.12 o 
  -1  11   2       24.85       25.85      4.98 o 
   0  11   2       40.86       39.21      4.91 o 
   1  11   2       28.70       38.99      5.85 o 
   2  11   2        6.61        9.53      3.10 o 
   3  11   2        5.22        8.95      2.82 o 
   4  11   2       30.44       39.38      4.91 o 
  -3  -9   3        4.72        5.45      1.77 o 
  -2  -9   3       14.15       20.08      3.50 o 
  -1  -9   3        1.46        2.68      1.28 o 
   0  -9   3        0.43        3.52      1.88 o 
   1  -9   3        0.14        2.77      1.37 o 
   2  -9   3        0.85        3.06      3.21 o 
   3  -9   3        0.60       -0.60      1.29 o 
   4  -9   3        0.03       -0.39      2.27 o 
  -5  -8   3       20.63       19.56      2.98 o 
  -4  -8   3       10.34        9.35      2.25 o 
  -3  -8   3        0.19        1.38      1.09 o 
  -2  -8   3        5.26        6.52      2.00 o 
  -1  -8   3       15.45       21.30      4.33 o 
   0  -8   3       13.21       14.64      3.03 o 
   1  -8   3       33.37       38.02      4.40 o 
   2  -8   3        0.03        1.89      2.49 o 
   3  -8   3        0.45        1.62      1.48 o 
   4  -8   3        0.31        1.22      1.48 o 
   5  -8   3        0.00        4.77      2.53 o 
  -6  -7   3        2.33        2.55      1.38 o 
  -5  -7   3        3.68        5.47      1.77 o 
  -4  -7   3       63.74       62.75      4.30 o 
  -3  -7   3       51.68       50.90      5.42 o 
  -2  -7   3        7.27       12.12      5.56 o 
  -1  -7   3       73.81       71.48      6.07 o 
   0  -7   3        1.92        3.35      1.12 o 
   1  -7   3       37.25       32.52      5.13 o 
   2  -7   3        0.07        1.01      0.87 o 
   3  -7   3       19.16       27.16      6.21 o 
   4  -7   3       45.81       39.98      5.05 o 
   5  -7   3        0.02        0.70      1.77 o 
   6  -7   3       12.41       18.56      4.04 o 
   7  -7   3        0.04        3.39      3.03 o 
  -7  -6   3       13.33       13.77      2.66 o 
  -6  -6   3        0.04        1.18      1.18 o 
  -5  -6   3        1.22        1.27      1.14 o 
  -4  -6   3        0.83        0.70      1.62 o 
  -3  -6   3       15.65       17.98      2.47 o 
  -2  -6   3       13.50       15.60      2.34 o 
  -1  -6   3       81.62       87.80      6.07 o 
   0  -6   3        0.21        1.10      0.81 o 
   1  -6   3      160.40      152.19      5.38 o 
   2  -6   3       66.21       56.06      5.42 o 
   3  -6   3        8.38        7.92      1.54 o 
   4  -6   3       24.97       22.38      2.54 o 
   5  -6   3       31.96       32.37      9.06 o 
   6  -6   3        0.00        3.39      2.09 o 
   7  -6   3        6.74       13.43      3.61 o 
   8  -6   3        0.10        2.09      2.74 o 
  -8  -5   3        8.03        7.91      2.00 o 
  -7  -5   3       26.88       30.95      3.60 o 
  -6  -5   3       74.08       70.13     11.48 o 
  -5  -5   3       40.00       37.17      3.29 o 
  -4  -5   3       44.16       41.49      3.11 o 
  -3  -5   3      108.51      104.96      4.91 o 
  -2  -5   3        0.32        0.87      0.82 o 
  -1  -5   3        0.65        1.56      0.71 o 
   0  -5   3        6.07        8.37      1.49 o 
   1  -5   3       13.98       12.11      1.80 o 
   2  -5   3      201.79      197.25     19.57 o 
   3  -5   3        1.14        1.23      1.08 o 
   4  -5   3        2.91        2.92      1.91 o 
   5  -5   3        0.46        0.41      0.72 o 
   6  -5   3        0.00        1.66      1.81 o 
   7  -5   3        1.25        3.54      2.24 o 
   8  -5   3        6.28       11.62      3.61 o 
   9  -5   3       16.44       21.30      4.55 o 
  -8  -4   3       16.48       18.54      2.95 o 
  -7  -4   3        0.02        0.97      1.12 o 
  -6  -4   3        0.94        1.08      1.05 o 
  -5  -4   3      183.09      169.08      6.10 o 
  -4  -4   3        0.60        0.53      0.76 o 
  -3  -4   3        0.77        0.95      0.73 o 
  -2  -4   3       56.44       60.05      3.13 o 
  -1  -4   3      182.90      190.04      7.65 o 
   0  -4   3        2.02        1.94      0.84 o 
   1  -4   3      287.51      288.79     15.38 o 
   2  -4   3       30.66       31.28      3.94 o 
   3  -4   3        2.25        3.00      0.97 o 
   4  -4   3       21.93       22.12      2.13 o 
   5  -4   3       18.05       23.24      5.49 o 
   6  -4   3        4.61        7.73      2.53 o 
   7  -4   3       24.00       31.63      4.48 o 
   8  -4   3        0.55        4.98      2.45 o 
   9  -4   3        2.08        5.27      2.82 o 
  10  -4   3        3.27        6.43      3.39 o 
  -9  -3   3        1.23        1.44      1.37 o 
  -8  -3   3        3.56        6.98      2.04 o 
  -7  -3   3       22.79       26.21      3.11 o 
  -6  -3   3       50.64       51.87      3.68 o 
  -5  -3   3       34.02       31.32      2.50 o 
  -4  -3   3       83.83       72.73      3.64 o 
  -3  -3   3        0.54        0.87      0.67 o 
  -2  -3   3      201.87      192.99      5.21 o 
  -1  -3   3      196.01      221.55      6.97 o 
   0  -3   3     2897.83     3117.71     95.07 o 
   1  -3   3      103.20      100.56      2.88 o 
   2  -3   3      211.44      186.52      9.28 o 
   3  -3   3      123.29      115.25      3.64 o 
   4  -3   3       18.41       17.45      1.62 o 
   5  -3   3        5.24        7.01      1.91 o 
   6  -3   3      258.85      232.91     24.80 o 
   7  -3   3      110.47      114.37      6.93 o 
   8  -3   3        4.15       11.48      3.32 o 
   9  -3   3        4.23        7.15      2.96 o 
  10  -3   3       10.24       17.26      4.40 o 
  -9  -2   3       30.95       38.78      4.15 o 
  -8  -2   3       99.84      100.34      5.18 o 
  -7  -2   3      367.08      366.76      9.16 o 
  -6  -2   3        0.19        0.75      0.73 o 
  -5  -2   3      130.22      125.74      4.77 o 
  -4  -2   3      340.04      366.30      7.56 o 
  -3  -2   3        2.87        3.47      0.94 o 
  -2  -2   3       38.75       37.30      2.22 o 
  -1  -2   3     1172.42     1348.77     22.33 o 
   0  -2   3     1241.00     1348.90     18.80 o 
   1  -2   3       17.46       25.04      1.04 o 
   2  -2   3       19.79       19.54      1.39 o 
   3  -2   3       74.00       69.06      2.51 o 
   4  -2   3      205.50      199.01      9.96 o 
   5  -2   3        0.71        0.47      0.57 o 
   6  -2   3        2.37        3.21      0.87 o 
   7  -2   3       71.58       65.92      5.27 o 
   8  -2   3       27.15       29.89      4.26 o 
   9  -2   3       13.50       13.79      3.25 o 
  10  -2   3        1.87        6.72      2.67 o 
 -10  -1   3       24.85       28.89      5.67 o 
  -9  -1   3        4.96        6.02      1.89 o 
  -8  -1   3      118.86      134.72      5.77 o 
  -7  -1   3       10.93       11.51      2.06 o 
  -6  -1   3        0.76        1.15      0.78 o 
  -5  -1   3        0.00        0.80      0.81 o 
  -4  -1   3       32.84       26.30      2.04 o 
  -3  -1   3       57.56       65.10      2.86 o 
  -2  -1   3     1899.24     2069.86     35.81 o 
  -1  -1   3      621.01      657.33      9.99 o 
   0  -1   3      864.60      915.15      6.16 o 
   1  -1   3       82.37       79.06      2.82 o 
   2  -1   3       21.37       20.13      1.17 o 
   3  -1   3       48.25       47.65      1.78 o 
   4  -1   3       48.11       47.14      3.00 o 
   5  -1   3      207.76      201.05      8.45 o 
   6  -1   3       54.32       49.95      2.74 o 
   7  -1   3       67.19       76.54      5.49 o 
   8  -1   3        3.14        3.47      2.02 o 
   9  -1   3        1.54        4.33      2.24 o 
  10  -1   3       11.98       12.85      3.54 o 
  11  -1   3        1.27       -0.07      1.73 o 
 -10   0   3       68.07       67.44      6.64 o 
  -9   0   3       56.61       55.53      5.78 o 
  -8   0   3       11.74       15.82      2.40 o 
  -7   0   3        0.00        0.37      0.68 o 
  -6   0   3       84.04       81.11      3.80 o 
  -5   0   3      139.52      143.29      4.64 o 
  -4   0   3       36.86       39.97      2.40 o 
  -3   0   3      614.87      685.40      8.35 o 
  -2   0   3      565.07      563.14      7.52 o 
  -1   0   3     4644.57     4807.01     24.59 o 
   0   0   3       53.25       55.42      1.42 o 
   1   0   3      442.00      527.15      4.82 o 
   2   0   3      188.17      225.21      5.99 o 
   3   0   3       38.24       36.49      1.70 o 
   4   0   3       22.87       29.66      1.42 o 
   5   0   3       56.30       52.63      2.16 o 
   6   0   3        0.23        0.27      0.57 o 
   7   0   3       50.77       58.12      4.84 o 
   8   0   3       29.52       33.86      4.12 o 
   9   0   3       19.20       22.60      3.97 o 
  10   0   3        4.62        4.33      2.38 o 
  11   0   3        0.09        1.95      2.09 o 
 -10   1   3       51.75       52.42      5.85 o 
  -9   1   3       18.85       14.80      3.75 o 
  -8   1   3        0.02        1.37      1.16 o 
  -7   1   3        0.61        0.84      0.80 o 
  -6   1   3       97.70      104.88      4.15 o 
  -5   1   3        4.71        5.37      1.22 o 
  -4   1   3      342.17      351.48      6.26 o 
  -3   1   3      105.74       93.08      2.94 o 
  -2   1   3       96.67      111.51      2.34 o 
  -1   1   3      404.67      451.45      4.16 o 
   0   1   3     3559.09     3704.88     51.86 o 
   1   1   3       30.53       34.31      2.78 o 
   2   1   3      172.55      178.13      4.98 o 
   3   1   3      906.74      939.67     12.92 o 
   4   1   3       38.17       31.20      1.43 o 
   5   1   3       25.10       26.27      1.56 o 
   6   1   3       22.84       24.33      1.72 o 
   7   1   3        0.07        0.35      0.63 o 
   8   1   3       11.49       11.84      2.89 o 
   9   1   3       12.70       12.92      3.10 o 
  10   1   3       19.91       17.98      3.97 o 
  11   1   3        8.03        5.92      2.45 o 
 -10   2   3        8.17       10.18      3.32 o 
  -9   2   3        0.28        2.24      1.66 o 
  -8   2   3        8.63        7.87      2.53 o 
  -7   2   3        6.83        4.75      1.23 o 
  -6   2   3        8.84        6.93      2.09 o 
  -5   2   3      113.71      116.94      4.01 o 
  -4   2   3      216.97      220.16      8.63 o 
  -3   2   3       23.87       22.50      1.21 o 
  -2   2   3      149.50      116.06      3.19 o 
  -1   2   3        1.24        3.77      0.87 o 
   0   2   3     6483.56     5925.45    182.89 o 
   1   2   3      191.67      192.62     17.22 o 
   2   2   3       34.33       41.32      2.71 o 
   3   2   3      898.19      916.67     29.03 o 
   4   2   3        6.97       11.33      1.62 o 
   5   2   3       16.61       20.10      1.47 o 
   6   2   3       19.20       21.52      1.76 o 
   7   2   3        0.59        3.57      1.84 o 
   8   2   3       10.91       14.15      3.18 o 
   9   2   3        2.20        0.43      1.73 o 
  10   2   3       16.42       16.90      3.75 o 
  11   2   3        4.57        4.48      2.17 o 
 -10   3   3        4.54        5.42      2.53 o 
  -9   3   3        1.55        2.02      1.66 o 
  -8   3   3        5.82        6.43      2.45 o 
  -7   3   3        0.02       -0.36      0.65 o 
  -6   3   3        2.54        2.42      0.92 o 
  -5   3   3       38.27       37.55      4.01 o 
  -4   3   3        0.83        0.28      0.45 o 
  -3   3   3       56.32       74.87      6.82 o 
  -2   3   3       84.29       88.15      5.02 o 
  -1   3   3        9.61        9.65      1.10 o 
   0   3   3      920.86      824.78     23.32 o 
   1   3   3       77.87       74.25      2.02 o 
   2   3   3       99.70       89.68      5.16 o 
   3   3   3     1169.93     1224.08     12.13 o 
   4   3   3        0.00        0.18      0.69 o 
   5   3   3       56.71       61.09      2.64 o 
   6   3   3      262.20      259.55      5.86 o 
   7   3   3        7.30        5.80      1.28 o 
   8   3   3       27.86       37.04      4.77 o 
   9   3   3       95.89       92.78      7.00 o 
  10   3   3        5.09        3.54      2.45 o 
  11   3   3        4.77        3.18      2.17 o 
 -10   4   3        0.41        0.29      1.44 o 
  -9   4   3        0.09        1.59      1.66 o 
  -8   4   3       34.35       26.79      4.48 o 
  -7   4   3       77.01       81.23      6.07 o 
  -6   4   3       18.09       13.21      2.82 o 
  -5   4   3        8.90       12.13      2.60 o 
  -4   4   3       26.77       28.47      3.29 o 
  -3   4   3      134.47      110.74      3.70 o 
  -2   4   3        6.52        5.18      0.97 o 
  -1   4   3      266.82      292.46     32.64 o 
   0   4   3      535.10      503.61     17.91 o 
   1   4   3     1019.65     1044.13     24.12 o 
   2   4   3      317.13      350.85      5.18 o 
   3   4   3       84.63       90.66      2.87 o 
   4   4   3       85.40       90.95      6.50 o 
   5   4   3      208.93      200.62      5.01 o 
   6   4   3       29.13       30.91      2.25 o 
   7   4   3       45.78       49.00      4.51 o 
   8   4   3       38.40       31.19      4.48 o 
   9   4   3        7.90       11.34      3.10 o 
  10   4   3       72.48       58.70      6.28 o 
  -9   5   3        0.19       -0.36      1.16 o 
  -8   5   3        1.26        1.37      1.59 o 
  -7   5   3       29.05       26.64      4.33 o 
  -6   5   3       24.03       21.30      3.68 o 
  -5   5   3      158.04      143.76      7.36 o 
  -4   5   3       38.01       40.30      8.01 o 
  -3   5   3        0.79        0.69      0.82 o 
  -2   5   3        7.57       11.76      1.45 o 
  -1   5   3      147.53      146.21      8.45 o 
   0   5   3       73.89       67.74      5.31 o 
   1   5   3     2771.41     2712.85     66.72 o 
   2   5   3      138.21      128.80      3.52 o 
   3   5   3     1254.67     1410.86     20.43 o 
   4   5   3      515.36      479.65     11.41 o 
   5   5   3       31.09       28.74      2.12 o 
   6   5   3        8.23        8.25      1.56 o 
   7   5   3       58.02       55.78      3.38 o 
   8   5   3       20.33       21.08      3.32 o 
   9   5   3       87.10       82.75      7.08 o 
  10   5   3       23.05       11.48      3.39 o 
  -9   6   3        0.01       -0.87      1.37 o 
  -8   6   3        5.79        3.90      2.09 o 
  -7   6   3        1.38       -0.07      1.08 o 
  -6   6   3      202.14      182.17      9.10 o 
  -5   6   3        2.95        2.74      1.52 o 
  -4   6   3      133.98      112.64      6.43 o 
  -3   6   3      160.19      164.55     10.43 o 
  -2   6   3       55.43       56.09      3.47 o 
  -1   6   3       20.97       17.18      1.61 o 
   0   6   3      124.48      130.18      4.25 o 
   1   6   3       44.65       54.27      1.93 o 
   2   6   3       76.34       93.84      3.31 o 
   3   6   3      235.49      233.99      5.51 o 
   4   6   3      182.41      183.41      5.18 o 
   5   6   3      105.79       95.33      4.33 o 
   6   6   3      107.18       92.93      6.28 o 
   7   6   3       57.88       50.22      3.34 o 
   8   6   3       26.44       30.33      4.95 o 
  10   6   3        0.63        1.08      1.88 o 
  -8   7   3       35.10       26.28      4.84 o 
  -7   7   3       23.26       17.91      4.04 o 
  -6   7   3       22.77       17.47      3.83 o 
  -5   7   3        6.95        5.99      2.17 o 
  -4   7   3       19.30       20.79      3.61 o 
  -3   7   3        1.08        2.09      1.30 o 
  -2   7   3        3.52        3.59      1.29 o 
  -1   7   3      452.03      498.43     22.21 o 
   0   7   3      132.67      134.67      4.28 o 
   1   7   3      243.43      250.55     15.58 o 
   2   7   3      171.84      171.57      4.29 o 
   3   7   3        8.66        8.66      1.51 o 
   4   7   3       12.34       10.66      1.71 o 
   5   7   3       44.18       49.47      3.07 o 
   6   7   3       37.87       30.40      3.00 o 
   7   7   3       41.40       40.90      7.44 o 
   8   7   3       34.31       24.55      3.12 o 
   9   7   3        5.92        9.10      3.32 o 
  -8   8   3       71.23       48.74      5.70 o 
  -7   8   3        5.35        4.69      2.38 o 
  -6   8   3       80.81       69.75      6.28 o 
  -5   8   3       49.64       47.01      4.91 o 
  -4   8   3       10.58        9.96      2.74 o 
  -3   8   3        5.28        6.57      2.17 o 
  -2   8   3       66.74       73.36      5.49 o 
  -1   8   3       22.73       36.99     17.62 o 
   0   8   3        7.02       13.49      6.50 o 
   1   8   3        4.73        6.52      1.19 o 
   2   8   3       16.70       20.90      2.75 o 
   3   8   3        4.59        5.97      1.26 o 
   4   8   3       83.40       85.95      9.71 o 
   5   8   3        8.76        9.15      1.87 o 
   6   8   3       14.01       20.27      6.14 o 
   7   8   3        6.71        8.31      1.98 o 
   8   8   3        8.83        9.79      4.12 o 
  -7   9   3        7.36        8.81      3.18 o 
  -6   9   3        0.74        2.38      1.66 o 
  -5   9   3        4.03        5.05      2.31 o 
  -4   9   3        1.40        1.08      1.08 o 
  -3   9   3       30.82       30.18      4.69 o 
  -2   9   3       74.59       59.21      5.34 o 
  -1   9   3       11.33       10.18      2.74 o 
   0   9   3       36.75       26.43      4.19 o 
   1   9   3       10.82        8.45      2.45 o 
   2   9   3        3.54        5.53      1.38 o 
   3   9   3        1.65        2.79      1.07 o 
   4   9   3       53.55       49.44      3.42 o 
   5   9   3        6.69        9.63      2.92 o 
   6   9   3        6.67       11.01      2.26 o 
   7   9   3        0.12        1.55      3.10 o 
  -6  10   3        0.48        1.81      1.88 o 
  -5  10   3        1.01       -0.79      1.30 o 
  -4  10   3        0.34        1.66      1.52 o 
  -3  10   3        6.62        5.13      2.31 o 
  -2  10   3        2.00        0.87      1.30 o 
  -1  10   3        4.13        7.22      2.45 o 
   0  10   3       15.07       13.72      3.47 o 
   1  10   3        3.33        5.42      2.09 o 
   2  10   3        8.62        7.08      2.38 o 
   3  10   3       81.86       82.46      6.64 o 
   4  10   3        1.67        2.53      1.12 o 
   5  10   3        0.80        2.77      1.48 o 
   6  10   3        4.37        7.80      2.89 o 
  -4  11   3        0.13        0.58      1.23 o 
  -3  11   3        8.56       10.40      3.25 o 
  -2  11   3        2.37        4.33      2.24 o 
  -1  11   3        2.09        1.81      1.44 o 
   0  11   3        0.05        1.23      1.81 o 
   1  11   3       16.55       20.79      4.40 o 
   2  11   3        1.78        2.96      1.73 o 
   3  11   3        0.04        0.00      1.30 o 
   4  11   3       31.92       30.54      5.42 o 
   5  11   3        0.39        1.66      1.52 o 
  -2  12   3        0.01        0.72      1.66 o 
  -1  12   3        0.16        0.07      1.30 o 
   0  12   3        1.98        2.17      1.52 o 
   1  12   3        5.16        4.98      2.31 o 
   2  12   3        0.07        1.44      1.30 o 
   0  -9   4        0.99        4.21      3.39 o 
   1  -9   4        0.16        1.05      1.24 o 
   2  -9   4        2.53        2.02      1.31 o 
  -3  -8   4        0.00       -0.18      0.91 o 
  -2  -8   4        0.03        0.17      1.00 o 
  -1  -8   4        4.78        8.48      2.22 o 
   0  -8   4        5.67        6.79      3.10 o 
   1  -8   4       15.49       12.64      2.35 o 
   2  -8   4        3.56        4.31      1.62 o 
   3  -8   4       31.70       36.59      9.39 o 
   4  -8   4        1.77        2.96      2.67 o 
   5  -8   4        0.57        3.97      2.82 o 
  -5  -7   4       17.36       21.76      3.22 o 
  -4  -7   4        0.01        1.82      1.31 o 
  -3  -7   4        0.10        1.88      1.36 o 
  -2  -7   4        7.36        8.86      2.08 o 
  -1  -7   4       36.75       36.72      7.11 o 
   0  -7   4        0.06        3.90      2.31 o 
   1  -7   4        0.49        2.21      1.32 o 
   2  -7   4        0.51        0.79      0.99 o 
   3  -7   4        6.69        4.27      1.43 o 
   4  -7   4        0.27        4.19      2.53 o 
   5  -7   4        0.03        4.91      2.67 o 
   6  -7   4        0.15       -0.65      2.67 o 
  -6  -6   4        1.85        2.21      1.35 o 
  -5  -6   4        0.14        1.66      1.15 o 
  -4  -6   4       13.25       13.95      3.43 o 
  -3  -6   4       34.53       31.89      3.47 o 
  -2  -6   4        7.26        6.38      1.62 o 
  -1  -6   4        2.45        4.14      1.36 o 
   0  -6   4       59.55       56.39      6.57 o 
   1  -6   4        4.18        6.39      1.59 o 
   2  -6   4       48.65       52.07      3.38 o 
   3  -6   4        4.53        4.47      1.28 o 
   4  -6   4       21.12       26.91      4.08 o 
   5  -6   4        1.54        4.62      2.67 o 
   6  -6   4       11.17       28.67      4.62 o 
   7  -6   4        8.08        8.45      3.39 o 
   8  -6   4        5.97        6.86      3.47 o 
  -7  -5   4       21.19       24.75      3.42 o 
  -6  -5   4        4.98        6.34      1.92 o 
  -5  -5   4       20.55       20.70      2.94 o 
  -4  -5   4       14.89       12.83      2.24 o 
  -3  -5   4       38.49       37.38      4.26 o 
  -2  -5   4        9.07       11.70      1.99 o 
  -1  -5   4        0.83        1.93      1.05 o 
   0  -5   4       50.64       54.80      4.84 o 
   1  -5   4       26.80       26.10      4.87 o 
   2  -5   4        9.36       11.52      2.49 o 
   3  -5   4        3.16        3.67      1.16 o 
   4  -5   4       78.50       83.80     11.84 o 
   5  -5   4       18.29       24.04      3.97 o 
   6  -5   4       10.59        9.03      3.18 o 
   7  -5   4        5.81       14.15      3.54 o 
   8  -5   4       13.82       24.98      4.77 o 
  -8  -4   4       18.17       16.26      2.90 o 
  -7  -4   4       31.51       29.52      4.98 o 
  -6  -4   4        0.12        1.10      1.17 o 
  -5  -4   4        0.45        0.41      1.00 o 
  -4  -4   4        0.00        0.77      0.87 o 
  -3  -4   4       60.10       56.50      4.37 o 
  -2  -4   4        2.56        3.28      0.99 o 
  -1  -4   4       70.73       69.38      4.91 o 
   0  -4   4       63.04       60.88      3.15 o 
   1  -4   4        0.21        1.77      0.73 o 
   2  -4   4      173.55      158.34      4.90 o 
   3  -4   4       38.48       36.01      2.56 o 
   4  -4   4        4.15        3.84      1.09 o 
   5  -4   4       66.73       63.40      5.27 o 
   6  -4   4        1.79        6.43      2.67 o 
   7  -4   4       20.64       27.51      4.55 o 
   8  -4   4        4.62       12.56      3.68 o 
   9  -4   4        1.31        4.69      2.74 o 
  -8  -3   4       63.17       63.00      4.38 o 
  -7  -3   4       80.98       80.26      4.72 o 
  -6  -3   4        9.32       12.47      2.17 o 
  -5  -3   4      164.68      151.23      5.74 o 
  -4  -3   4        4.49        5.11      1.35 o 
  -3  -3   4        9.26        8.59      1.53 o 
  -2  -3   4      150.22      156.29      5.02 o 
  -1  -3   4        7.26        5.11      1.14 o 
   0  -3   4       60.61       68.93      3.43 o 
   1  -3   4       20.25       22.53      1.80 o 
   2  -3   4        4.65        5.45      1.18 o 
   3  -3   4      215.69      193.58      4.94 o 
   4  -3   4       20.91       19.90      2.31 o 
   5  -3   4       13.81       19.57      3.47 o 
   6  -3   4       11.54       13.65      2.96 o 
   7  -3   4       68.61       72.35      5.85 o 
   8  -3   4       10.27       12.85      3.25 o 
   9  -3   4        8.87       15.60      4.12 o 
  10  -3   4       14.29       22.17      4.62 o 
  -9  -2   4        4.97        5.03      1.68 o 
  -8  -2   4       26.32       25.01      3.29 o 
  -7  -2   4        8.04       13.60      2.35 o 
  -6  -2   4       30.33       28.70      2.79 o 
  -5  -2   4        0.73        0.87      0.90 o 
  -4  -2   4        2.39        1.94      0.88 o 
  -3  -2   4      152.22      172.79      6.64 o 
  -2  -2   4       11.86       18.25      1.93 o 
  -1  -2   4      254.27      281.28      4.26 o 
   0  -2   4       92.26      111.48      4.89 o 
   1  -2   4       16.74       15.19      2.17 o 
   2  -2   4        0.61        0.89      0.53 o 
   3  -2   4      101.45      102.96      4.91 o 
   4  -2   4       59.15       51.88      2.56 o 
   5  -2   4       79.42       84.19      5.49 o 
   6  -2   4       98.58       93.79      6.14 o 
   7  -2   4      178.85      157.19      8.23 o 
   8  -2   4       20.80       22.09      4.19 o 
   9  -2   4        0.00        1.16      2.02 o 
  10  -2   4        2.36        3.75      2.96 o 
  -9  -1   4       13.02       16.53      2.91 o 
  -8  -1   4        1.80        1.84      1.44 o 
  -7  -1   4       27.97       28.69      3.29 o 
  -6  -1   4       69.80       68.03      3.70 o 
  -5  -1   4       15.20       23.86      2.53 o 
  -4  -1   4       30.42       34.38      2.39 o 
  -3  -1   4       69.42       76.79      3.50 o 
  -2  -1   4     1478.07     1688.31     11.01 o 
  -1  -1   4      187.08      225.89      3.72 o 
   0  -1   4       82.03       64.37      1.88 o 
   1  -1   4      328.24      374.54      4.31 o 
   2  -1   4      553.13      515.82     11.81 o 
   3  -1   4       89.14       73.66      3.47 o 
   4  -1   4     1101.94     1061.49     46.61 o 
   5  -1   4      830.75      848.04     16.46 o 
   6  -1   4      104.53      105.71      6.28 o 
   7  -1   4        6.85        8.01      2.24 o 
   8  -1   4       17.02       23.18      3.90 o 
   9  -1   4        6.12        7.29      2.74 o 
  10  -1   4        1.35        4.69      2.31 o 
  -9   0   4       45.29       48.86      3.80 o 
  -8   0   4        5.74        7.38      1.86 o 
  -7   0   4        1.50        4.28      1.48 o 
  -6   0   4       30.59       33.79      2.65 o 
  -5   0   4        3.17        5.25      1.28 o 
  -4   0   4        0.01        0.63      0.56 o 
  -3   0   4      423.83      483.75     12.71 o 
  -2   0   4      603.15      629.20      6.44 o 
  -1   0   4     1172.28     1197.07     13.84 o 
   0   0   4      422.17      377.69      8.87 o 
   1   0   4      168.06      171.18      4.53 o 
   2   0   4      935.65      954.94      7.98 o 
   3   0   4      225.19      211.21      4.15 o 
   4   0   4      823.43      796.73     33.86 o 
   5   0   4        0.19        0.27      0.54 o 
   6   0   4       40.85       38.05      3.75 o 
   7   0   4        1.30        1.88      1.66 o 
   8   0   4       10.43       15.96      3.32 o 
  11   0   4        0.37        0.43      1.66 o 
  -9   1   4        2.40        2.45      2.17 o 
  -8   1   4       39.10       39.86      4.62 o 
  -7   1   4        0.09        0.27      0.97 o 
  -6   1   4       94.38       93.56      4.09 o 
  -5   1   4        2.16        4.14      1.18 o 
  -4   1   4      462.29      480.85      7.76 o 
  -3   1   4       97.21       86.54      2.55 o 
  -2   1   4      150.78      132.24      2.85 o 
  -1   1   4        3.09        4.21      0.62 o 
   0   1   4       97.47      121.33      3.47 o 
   1   1   4     1025.83     1098.61     25.58 o 
   2   1   4     2029.97     2198.05     19.42 o 
   3   1   4      387.43      460.09      9.68 o 
   4   1   4       16.79       20.00      2.74 o 
   5   1   4      166.46      171.47      6.03 o 
   6   1   4       30.88       33.65      3.47 o 
   7   1   4        7.43        8.09      2.45 o 
   8   1   4       62.28       66.50      5.63 o 
   9   1   4       18.52       22.46      4.12 o 
  11   1   4        0.01        0.79      1.66 o 
 -10   2   4        0.94        3.68      2.31 o 
  -9   2   4        2.03        4.40      2.24 o 
  -8   2   4       26.37       31.19      4.84 o 
  -7   2   4       31.70       34.51      4.12 o 
  -6   2   4       13.81       15.65      2.07 o 
  -5   2   4      339.03      340.78     15.05 o 
  -4   2   4       50.60       45.71      2.96 o 
  -3   2   4        5.32        4.43      0.76 o 
  -2   2   4     1473.43     1449.69      8.94 o 
  -1   2   4      156.31      168.09      6.02 o 
   0   2   4     4763.67     4751.14    143.37 o 
   1   2   4       13.38        7.42      1.51 o 
   2   2   4      345.79      374.36     24.19 o 
   3   2   4        2.15        0.14      0.94 o 
   4   2   4      135.42      137.62      5.78 o 
   5   2   4       21.83       26.09      1.48 o 
   6   2   4       84.76       78.85      5.27 o 
   7   2   4       24.73       30.69      3.61 o 
   8   2   4        1.23        6.28      2.45 o 
   9   2   4       16.50       19.28      3.83 o 
  10   2   4       30.51       25.92      4.55 o 
  11   2   4        0.14       -1.23      1.59 o 
  -9   3   4        1.02        1.88      1.66 o 
  -8   3   4        7.73        8.23      2.74 o 
  -7   3   4        6.74        6.14      2.09 o 
  -6   3   4       31.70       32.28      3.68 o 
  -5   3   4        0.09        0.58      0.87 o 
  -4   3   4      133.58      146.95     10.25 o 
  -3   3   4        0.10       -0.38      0.32 o 
  -2   3   4       54.04       49.40      2.35 o 
  -1   3   4       79.88       93.15      2.95 o 
   0   3   4      229.67      206.71      9.10 o 
   1   3   4      662.01      702.45     20.07 o 
   2   3   4       30.80       32.36      1.35 o 
   3   3   4      527.18      550.03      8.27 o 
   4   3   4       53.31       44.66      3.03 o 
   5   3   4        7.89        6.30      1.02 o 
   6   3   4      265.07      268.12      7.98 o 
   7   3   4        9.14       10.54      2.53 o 
   8   3   4        5.65        8.81      2.67 o 
   9   3   4        3.99        9.03      2.89 o 
  10   3   4        9.11        8.81      3.18 o 
  11   3   4        0.23        1.16      1.81 o 
  -9   4   4       28.20       27.58      5.05 o 
  -8   4   4        0.82        0.43      1.30 o 
  -7   4   4        7.97        7.51      2.60 o 
  -6   4   4       56.25       54.44      4.84 o 
  -5   4   4       15.59       21.44      3.39 o 
  -4   4   4       11.89       11.26      2.38 o 
  -3   4   4       73.10       75.64      5.34 o 
  -2   4   4       53.57       45.77      2.74 o 
  -1   4   4      189.76      166.61      7.26 o 
   0   4   4      140.88      143.99      7.26 o 
   1   4   4      173.99      157.15      6.82 o 
   2   4   4      105.35       87.45      2.60 o 
   3   4   4        5.03        4.69      0.80 o 
   4   4   4        0.15        0.80      0.56 o 
   5   4   4       12.12        9.49      1.27 o 
   6   4   4       34.34       30.46      2.08 o 
   7   4   4       11.60        9.82      2.45 o 
   8   4   4       32.06       32.49      4.55 o 
   9   4   4        5.71        4.69      2.60 o 
  10   4   4       18.67       19.93      4.26 o 
  -9   5   4        9.04       13.79      3.75 o 
  -8   5   4        0.73        0.14      1.30 o 
  -7   5   4        5.06        2.38      1.52 o 
  -6   5   4        2.65        3.03      1.73 o 
  -5   5   4        0.40        1.37      1.16 o 
  -4   5   4      106.75      105.25      7.73 o 
  -3   5   4      146.04      132.04      4.42 o 
  -2   5   4       37.11       29.37      1.99 o 
  -1   5   4      124.70      120.07     10.29 o 
   0   5   4       62.97       71.30      2.76 o 
   1   5   4        6.46        5.62      0.71 o 
   2   5   4       84.45       83.37      9.82 o 
   3   5   4       11.35       13.92      1.45 o 
   4   5   4      486.79      508.82      7.70 o 
   5   5   4       32.81       31.99      2.74 o 
   6   5   4        0.49        1.08      0.71 o 
   7   5   4      139.32      118.05      7.15 o 
   8   5   4       21.33       20.36      3.90 o 
   9   5   4        2.40        0.51      2.09 o 
  10   5   4       11.87       13.21      3.68 o 
  -9   6   4        0.86       -0.07      1.08 o 
  -8   6   4        9.54        9.53      3.10 o 
  -7   6   4        5.48        5.99      2.31 o 
  -6   6   4        0.61        0.72      1.08 o 
  -5   6   4       11.20       17.18      3.39 o 
  -4   6   4       12.21       14.65      2.51 o 
  -3   6   4        1.50        1.43      0.61 o 
  -2   6   4        8.73        7.57      1.35 o 
  -1   6   4      127.60      129.48     15.24 o 
   0   6   4        7.39        8.32      1.30 o 
   1   6   4      115.78      127.53      2.87 o 
   2   6   4      114.63      119.04      5.76 o 
   3   6   4      145.35      138.40      4.14 o 
   4   6   4       19.17       19.38      1.73 o 
   5   6   4       13.45       15.33      1.87 o 
   6   6   4        0.07        2.37      0.93 o 
   7   6   4        2.17        1.88      1.30 o 
   9   6   4        0.02        0.07      1.66 o 
  10   6   4        0.81        1.08      2.09 o 
  -8   7   4        4.62        6.50      2.60 o 
  -7   7   4       14.76       11.62      3.39 o 
  -6   7   4       39.22       34.66      4.33 o 
  -5   7   4        2.52        3.25      1.73 o 
  -4   7   4        1.08        2.39      1.25 o 
  -3   7   4        1.19        3.77      0.99 o 
  -2   7   4        3.41        4.17      1.00 o 
  -1   7   4      138.38      136.57     14.40 o 
   0   7   4       66.86       67.60      3.68 o 
   1   7   4      336.36      386.62     15.43 o 
   2   7   4      300.56      280.68      4.86 o 
   3   7   4       29.31       28.06      2.04 o 
   4   7   4        0.19        0.95      0.67 o 
   5   7   4      310.69      282.46     10.18 o 
   6   7   4      115.87      103.50      4.49 o 
   7   7   4       74.44       76.62      7.22 o 
   9   7   4        5.73        4.69      2.53 o 
  -8   8   4       15.25       13.79      3.83 o 
  -7   8   4        0.60        1.59      1.88 o 
  -6   8   4       15.30       13.00      3.54 o 
  -5   8   4        1.11        2.09      1.37 o 
  -4   8   4        4.60        4.84      2.02 o 
  -3   8   4       21.17       20.09      3.17 o 
  -2   8   4      118.26      130.20      8.78 o 
  -1   8   4        0.37        2.54      0.91 o 
   0   8   4        0.15        1.70      0.73 o 
   1   8   4      110.66      113.64      4.10 o 
   2   8   4       15.08       18.58      1.59 o 
   3   8   4       24.48       25.14      1.71 o 
   4   8   4       71.43       53.72      3.17 o 
   5   8   4        0.10        2.96      1.73 o 
   6   8   4      186.06      168.61      6.16 o 
   7   8   4        2.65        3.06      2.42 o 
   8   8   4        0.18        0.29      2.38 o 
  -7   9   4        3.74        2.96      1.88 o 
  -6   9   4        0.30        1.08      1.52 o 
  -5   9   4        0.01        0.22      1.16 o 
  -4   9   4        0.48        1.37      1.52 o 
  -3   9   4      121.85      102.39      7.15 o 
  -2   9   4        6.03       12.90      2.86 o 
  -1   9   4      282.01      280.23     29.93 o 
   0   9   4      137.93      143.62      8.77 o 
   1   9   4        5.46        4.83      1.63 o 
   2   9   4        0.30        1.44      0.96 o 
   3   9   4       66.93       62.46      5.29 o 
   4   9   4        9.30        9.23      2.11 o 
   5   9   4       86.21       82.12      9.24 o 
   6   9   4       57.87       55.01      3.76 o 
   7   9   4       11.60       19.15      4.40 o 
   8   9   4        1.32        5.92      2.96 o 
  -6  10   4        0.03        1.95      1.59 o 
  -5  10   4        0.49        0.94      1.30 o 
  -4  10   4        0.01        1.23      1.52 o 
  -3  10   4        6.86        9.60      3.10 o 
  -2  10   4       17.11       16.75      3.68 o 
  -1  10   4        5.23        4.12      1.81 o 
   0  10   4       23.64       36.81     13.83 o 
   1  10   4       19.55       31.74      9.21 o 
   2  10   4       86.87       87.31      4.62 o 
   3  10   4        4.76        5.96      5.16 o 
   4  10   4       26.09       31.24      3.89 o 
   5  10   4        0.52        2.71      1.24 o 
   6  10   4        4.01        5.27      3.86 o 
   7  10   4        1.12        0.13      1.30 o 
  -4  11   4        1.92        3.25      2.09 o 
  -3  11   4       19.68       21.88      4.91 o 
  -2  11   4       10.78       13.29      3.61 o 
  -1  11   4        1.15        1.23      1.44 o 
   0  11   4        0.37       -0.14      1.30 o 
   1  11   4        0.22        0.29      1.23 o 
   2  11   4       10.17        9.46      3.03 o 
   3  11   4       19.05       18.77      4.12 o 
   4  11   4        2.92        2.09      1.88 o 
  -2  12   4        3.00        5.34      2.17 o 
  -1  12   4        4.63        3.10      1.95 o 
   0  12   4       26.19       30.83      5.42 o 
   1  12   4       19.61       17.04      4.19 o 
   2  12   4        1.28        1.95      1.59 o 
   3  12   4        5.06        6.79      2.74 o 
  -1  -8   5        0.01        1.93      1.73 o 
   0  -8   5        3.44        4.22      1.57 o 
   1  -8   5       10.14        7.99      2.11 o 
   2  -8   5        0.69        6.07      2.27 o 
   3  -8   5       22.34       22.74      4.98 o 
  -4  -7   5       15.28       18.89      3.06 o 
  -3  -7   5        0.26        2.76      1.56 o 
  -2  -7   5        5.17       13.33      5.70 o 
  -1  -7   5        0.07        2.02      1.37 o 
   0  -7   5       33.61       38.58      7.36 o 
   1  -7   5       44.26       40.72      5.92 o 
   2  -7   5        0.86        0.97      1.00 o 
   3  -7   5        5.13       14.08      3.97 o 
   4  -7   5       18.39       30.25      5.34 o 
   5  -7   5        0.01        3.75      2.89 o 
  -5  -6   5        2.03        2.50      3.10 o 
  -4  -6   5        2.00        3.48      1.61 o 
  -3  -6   5       13.39       11.34      2.26 o 
  -2  -6   5       11.45       13.29      2.42 o 
  -1  -6   5      111.01       99.45      5.09 o 
   0  -6   5       26.57       30.38      3.00 o 
   1  -6   5      197.18      188.45      9.82 o 
   2  -6   5       11.77       15.07      4.26 o 
   3  -6   5       14.13       19.71      4.04 o 
   4  -6   5       31.35       36.82      5.42 o 
   5  -6   5       16.52       20.79      4.62 o 
   6  -6   5        0.50        4.98      3.25 o 
   7  -6   5        0.34        6.07      3.03 o 
  -6  -5   5       22.71       28.07      3.57 o 
  -5  -5   5        7.89       11.15      3.57 o 
  -4  -5   5        1.30        2.28      1.28 o 
  -3  -5   5       25.80       22.20      2.88 o 
  -2  -5   5       10.09        9.17      1.87 o 
  -1  -5   5       78.96       65.92      4.01 o 
   0  -5   5       79.95       72.59      3.99 o 
   1  -5   5      144.98      153.87      8.45 o 
   2  -5   5       20.73       28.17      6.86 o 
   3  -5   5       14.47       17.66      2.38 o 
   4  -5   5        1.08        0.29      2.17 o 
   5  -5   5       33.99       44.91      5.13 o 
   6  -5   5       61.42       70.98      6.21 o 
   7  -5   5        7.12       19.42      4.33 o 
   8  -5   5        0.06        1.95      3.03 o 
  -7  -4   5       21.78       21.37      3.07 o 
  -6  -4   5        0.09        0.17      1.34 o 
  -5  -4   5       32.59       36.93      3.68 o 
  -4  -4   5       37.81       36.40      3.52 o 
  -3  -4   5       32.19       30.72      2.83 o 
  -2  -4   5        0.97        4.04      1.21 o 
  -1  -4   5       31.89       24.86      2.34 o 
   0  -4   5        9.52        9.86      1.66 o 
   1  -4   5        1.70        3.23      1.91 o 
   2  -4   5      107.62      110.86      9.49 o 
   3  -4   5        0.16        1.15      0.75 o 
   4  -4   5       70.12       60.58      5.42 o 
   5  -4   5       23.14       37.33      4.77 o 
   6  -4   5       18.75       26.50      4.62 o 
   7  -4   5       14.70       22.67      4.19 o 
   8  -4   5        0.84        1.66      2.82 o 
   9  -4   5        2.87        2.38      2.53 o 
  -8  -3   5        4.75        6.08      1.95 o 
  -7  -3   5        0.67        0.24      1.14 o 
  -6  -3   5       38.53       37.18      3.52 o 
  -5  -3   5        9.44       10.73      2.04 o 
  -4  -3   5       11.91       10.33      1.91 o 
  -3  -3   5       76.50       76.10      3.91 o 
  -2  -3   5        4.57        5.45      1.40 o 
  -1  -3   5       48.22       38.57      6.53 o 
   0  -3   5        0.03        0.59      0.54 o 
   1  -3   5       48.94       40.80      2.51 o 
   2  -3   5      243.71      217.54      6.21 o 
   3  -3   5        0.79        1.40      0.66 o 
   4  -3   5        3.39        9.03      2.38 o 
   5  -3   5       44.21       44.26      4.48 o 
   6  -3   5       19.61       23.25      4.12 o 
   7  -3   5       20.15       26.28      4.40 o 
   8  -3   5        0.57        3.61      2.31 o 
   9  -3   5        0.00        6.35      2.89 o 
  -8  -2   5        0.06        0.98      1.91 o 
  -7  -2   5       38.40       37.67      3.56 o 
  -6  -2   5       45.34       47.11      3.47 o 
  -5  -2   5       36.06       37.77      2.89 o 
  -4  -2   5        0.96        1.83      0.91 o 
  -3  -2   5      135.53      114.35      4.52 o 
  -2  -2   5       56.46       60.82      6.07 o 
  -1  -2   5        0.00        0.15      0.32 o 
   0  -2   5      301.22      306.99      5.54 o 
   1  -2   5       83.53       79.45      2.81 o 
   2  -2   5      249.26      259.62      5.26 o 
   3  -2   5      265.07      253.79      8.45 o 
   4  -2   5      136.12      118.13      6.50 o 
   5  -2   5       89.44       88.16      5.92 o 
   6  -2   5       27.93       34.15      4.62 o 
   7  -2   5        5.54        8.88      2.89 o 
   8  -2   5        0.03        1.16      2.38 o 
   9  -2   5        2.52        9.75      3.47 o 
  10  -2   5        0.18        3.54      2.60 o 
  -9  -1   5        5.67        6.96      2.11 o 
  -8  -1   5        3.55        4.36      1.76 o 
  -7  -1   5       39.88       39.69      3.24 o 
  -6  -1   5        4.22        5.38      1.44 o 
  -5  -1   5        2.63        2.96      1.07 o 
  -4  -1   5        2.32        1.33      1.19 o 
  -3  -1   5       38.15       42.10      3.79 o 
  -2  -1   5        0.49        0.81      0.37 o 
  -1  -1   5      205.37      196.88      3.82 o 
   0  -1   5       54.99       58.07      2.55 o 
   1  -1   5       48.54       41.72      1.61 o 
   2  -1   5       85.55       74.98      3.65 o 
   3  -1   5       80.93       80.92      2.55 o 
   4  -1   5       31.04       35.38      3.54 o 
   5  -1   5        2.26        4.12      1.95 o 
   6  -1   5       47.57       54.15      4.84 o 
   7  -1   5       18.51       20.51      3.83 o 
   8  -1   5       58.50       63.61      5.85 o 
   9  -1   5        2.27        5.20      2.74 o 
  10  -1   5       32.08       34.37      5.49 o 
  -9   0   5        4.49        4.48      2.17 o 
  -8   0   5        0.11        1.34      1.23 o 
  -7   0   5        2.22        3.03      1.22 o 
  -6   0   5       12.15       13.09      2.00 o 
  -5   0   5      100.27      102.81      4.39 o 
  -4   0   5        8.41        8.92      1.58 o 
  -3   0   5       32.62       32.40      1.77 o 
  -2   0   5      599.70      642.91      7.10 o 
  -1   0   5       95.02      112.35      3.06 o 
   0   0   5        3.57        8.17      1.96 o 
   1   0   5      457.26      535.66      8.77 o 
   2   0   5        1.80        2.20      0.65 o 
   3   0   5      139.71      141.81      2.56 o 
   4   0   5       50.89       57.98      4.26 o 
   5   0   5       15.74       18.56      2.96 o 
   6   0   5       10.42       14.87      2.96 o 
   7   0   5       20.43       23.61      3.75 o 
   8   0   5      110.32      110.40      7.44 o 
   9   0   5       27.09       22.89      4.19 o 
  -9   1   5       13.92       20.58      4.69 o 
  -8   1   5        0.21       -0.29      1.01 o 
  -7   1   5       15.42       19.86      4.04 o 
  -6   1   5       11.26       10.08      1.81 o 
  -5   1   5      176.69      179.29      5.45 o 
  -4   1   5      234.58      254.21     17.51 o 
  -3   1   5       43.54       40.32      1.90 o 
  -2   1   5      139.80      160.73      3.44 o 
  -1   1   5        3.94        2.42      0.57 o 
   0   1   5      215.66      212.67      6.73 o 
   1   1   5       30.82       30.75      1.46 o 
   2   1   5     1498.81     1620.01     36.10 o 
   3   1   5     2237.43     2417.19     23.97 o 
   4   1   5      165.15      157.77      6.64 o 
   5   1   5        3.40        2.31      1.44 o 
   6   1   5      156.82      155.96      7.51 o 
   7   1   5       19.41       29.75      4.12 o 
   8   1   5       63.19       67.87      5.92 o 
   9   1   5       55.56       53.50      5.63 o 
  -9   2   5        0.46       -0.29      1.08 o 
  -8   2   5        0.65       -0.36      1.08 o 
  -7   2   5       15.70       18.34      3.83 o 
  -6   2   5        5.90        4.48      1.81 o 
  -5   2   5       52.80       59.95      3.20 o 
  -4   2   5       35.57       36.80      2.34 o 
  -3   2   5      168.82      162.54      6.45 o 
  -2   2   5      406.84      416.34      7.03 o 
  -1   2   5      181.75      157.15      5.93 o 
   0   2   5       27.15       29.83      1.32 o 
   1   2   5     1040.82     1076.76     38.85 o 
   2   2   5      620.24      658.28     39.89 o 
   3   2   5        0.19        0.51      0.87 o 
   4   2   5      241.40      280.37      8.59 o 
   5   2   5      153.04      145.20      6.72 o 
   6   2   5       75.72       75.96      5.27 o 
   7   2   5       40.15       43.32      4.33 o 
   8   2   5      292.69      287.74     11.77 o 
   9   2   5       62.77       60.00      5.99 o 
  10   2   5       11.44       13.65      3.61 o 
  11   2   5        9.45        7.94      2.82 o 
  -9   3   5        0.92        1.37      1.52 o 
  -8   3   5        0.00        0.72      1.59 o 
  -7   3   5       25.67       17.69      3.68 o 
  -6   3   5       56.65       57.26      5.05 o 
  -5   3   5       19.03       18.77      3.32 o 
  -4   3   5       15.04       13.43      1.86 o 
  -3   3   5       15.61       17.52      1.91 o 
  -2   3   5      152.87      141.28      4.18 o 
  -1   3   5       47.74       35.53      2.53 o 
   0   3   5      785.11      809.03      8.53 o 
   1   3   5     1493.61     1565.78     72.85 o 
   2   3   5      133.36      119.22     10.98 o 
   3   3   5        0.10        0.80      0.28 o 
   4   3   5       31.83       26.70      1.28 o 
   5   3   5        1.09        2.24      1.44 o 
   6   3   5        2.29        0.72      1.30 o 
   7   3   5      158.88      156.76      8.01 o 
   8   3   5      151.78      148.38      8.45 o 
   9   3   5        6.21        8.30      3.10 o 
  10   3   5        7.47        7.65      2.82 o 
  -9   4   5        1.19        2.45      2.09 o 
  -8   4   5       16.28       20.29      4.26 o 
  -7   4   5       87.02       79.06      6.43 o 
  -6   4   5       14.11       13.72      3.18 o 
  -5   4   5        1.68        1.59      1.23 o 
  -4   4   5       35.32       30.90      2.35 o 
  -3   4   5       29.61       28.11      2.49 o 
  -2   4   5      133.63      119.80      3.95 o 
  -1   4   5      580.12      526.73     11.41 o 
   0   4   5      255.16      241.62     13.68 o 
   1   4   5        7.00        8.23      0.83 o 
   2   4   5       13.18       13.82      1.19 o 
   3   4   5      150.72      155.91      6.64 o 
   4   4   5      190.58      188.77      3.98 o 
   5   4   5       53.02       49.10      3.97 o 
   6   4   5       12.86       15.38      2.89 o 
   7   4   5        5.53        8.38      2.53 o 
   8   4   5       50.17       57.76      5.42 o 
   9   4   5        0.76        3.10      2.17 o 
  10   4   5       30.90       24.04      4.69 o 
  -9   5   5        0.06       -0.22      1.44 o 
  -8   5   5       41.32       38.27      5.63 o 
  -7   5   5        7.42        9.60      2.96 o 
  -6   5   5        7.58        7.65      2.53 o 
  -5   5   5        8.98        8.38      2.38 o 
  -4   5   5        2.09        1.29      0.71 o 
  -3   5   5       79.64       71.93      7.33 o 
  -2   5   5      353.45      364.09     31.48 o 
  -1   5   5      565.78      544.39     50.04 o 
   0   5   5       90.60       82.26      3.11 o 
   1   5   5       21.27       22.27      3.47 o 
   2   5   5       42.03       40.13      1.63 o 
   3   5   5       35.37       26.82      1.64 o 
   4   5   5       91.46       92.06      7.33 o 
   5   5   5        1.11        1.24      0.62 o 
   6   5   5      150.21      143.76      7.36 o 
   7   5   5       97.82      100.00      6.57 o 
   8   5   5       19.14       20.43      3.90 o 
   9   5   5        0.09       -0.07      2.02 o 
  10   5   5        4.89        7.00      2.96 o 
  -8   6   5        0.00       -0.07      1.37 o 
  -7   6   5        8.59       11.62      3.32 o 
  -6   6   5        1.13        0.51      1.08 o 
  -5   6   5        0.63        1.01      1.10 o 
  -4   6   5       10.59       10.87      1.79 o 
  -3   6   5       27.94       28.81      3.75 o 
  -2   6   5       37.30       36.24      2.53 o 
  -1   6   5       10.68        9.46      1.49 o 
   0   6   5        4.92        6.64      1.21 o 
   1   6   5      162.27      176.23      8.01 o 
   2   6   5        8.43        9.87      1.07 o 
   3   6   5       11.46        8.16      1.73 o 
   4   6   5       14.06       15.37      1.84 o 
   5   6   5      294.03      293.37      8.59 o 
   6   6   5      251.06      225.86      9.46 o 
   7   6   5        0.26        1.08      1.52 o 
   8   6   5       45.47       39.71      5.34 o 
   9   6   5       27.44       37.47      5.49 o 
  10   6   5        0.10        0.58      2.09 o 
  -8   7   5        0.01        1.08      1.44 o 
  -7   7   5        0.23        0.07      1.37 o 
  -6   7   5        0.16        0.14      1.08 o 
  -5   7   5        2.01        4.64     10.11 o 
  -4   7   5        6.69        8.97      2.33 o 
  -3   7   5        8.50        6.55      1.45 o 
  -2   7   5       40.27       42.62      2.71 o 
  -1   7   5        3.42        4.04      0.99 o 
   0   7   5       32.58       34.00      3.86 o 
   1   7   5       18.22       17.48      2.45 o 
   2   7   5      226.89      234.86      6.57 o 
   3   7   5        0.68        2.61      0.76 o 
   4   7   5       29.47       27.95      2.17 o 
   5   7   5       93.63       94.95      5.92 o 
   8   7   5        0.42        1.30      2.17 o 
   9   7   5        4.92        3.39      2.82 o 
  -7   8   5        0.11        1.88      1.66 o 
  -6   8   5        5.49        7.29      2.67 o 
  -5   8   5        1.41        2.31      1.37 o 
  -4   8   5        6.90        8.86      2.31 o 
  -3   8   5       12.89       21.33      6.00 o 
  -2   8   5        2.22        2.20      0.87 o 
  -1   8   5       44.40       49.73      3.94 o 
   0   8   5       25.65       31.57      2.32 o 
   1   8   5        0.64        1.05      0.66 o 
   2   8   5        1.39        2.37      0.84 o 
   3   8   5       73.49       64.30      2.61 o 
   4   8   5       57.06       57.94      3.14 o 
   5   8   5       16.36       21.46      2.39 o 
   6   8   5       60.08       48.07      3.21 o 
   8   8   5        0.55        1.01      1.88 o 
   9   8   5        0.07        1.81      2.09 o 
  -7   9   5        0.74        1.88      1.73 o 
  -6   9   5        0.53        0.72      1.52 o 
  -5   9   5        0.01        1.08      1.52 o 
  -4   9   5        0.00       -0.07      1.08 o 
  -3   9   5       36.10       38.95      6.98 o 
  -2   9   5        3.40        6.85      3.08 o 
  -1   9   5        2.25        4.92      1.24 o 
   0   9   5        9.06       10.94      1.82 o 
   1   9   5        4.61        5.08      1.21 o 
   2   9   5        3.59        3.75      1.04 o 
   3   9   5       67.67       61.72      3.37 o 
   4   9   5       11.54       15.02      3.10 o 
   5   9   5       44.49       45.11      4.12 o 
   6   9   5       15.92       18.37      3.68 o 
   7   9   5        3.52       10.33      3.18 o 
  -6  10   5        1.06       -0.51      1.44 o 
  -5  10   5        0.00        1.16      1.59 o 
  -4  10   5        0.83        0.87      1.44 o 
  -3  10   5       11.52       14.51      3.47 o 
  -2  10   5        2.52        2.99      1.66 o 
  -1  10   5       29.21       34.29      6.32 o 
   0  10   5        1.94        2.96      1.76 o 
   1  10   5        4.57        7.45      2.21 o 
   2  10   5        8.67       10.00      2.39 o 
   3  10   5       18.46       23.38      3.38 o 
   4  10   5      123.23      110.21      5.21 o 
   5  10   5        4.00        4.55      1.95 o 
   6  10   5        0.32        0.21      1.44 o 
   7  10   5        0.62        5.85      2.89 o 
  -4  11   5        0.68       -0.43      1.16 o 
  -3  11   5       20.42       20.87      4.55 o 
  -2  11   5        7.52        7.08      2.67 o 
  -1  11   5        7.95        5.42      2.45 o 
   0  11   5        2.26        3.45      1.82 o 
   1  11   5       27.32       46.73     18.77 o 
   2  11   5        9.80       15.88      6.86 o 
   3  11   5       11.21       17.63      5.56 o 
   4  11   5       19.52       20.94      4.33 o 
   5  11   5        0.46        1.30      1.52 o 
  -2  12   5        3.18        2.96      1.59 o 
  -1  12   5        2.91        3.68      1.73 o 
   0  12   5       16.14       15.45      3.83 o 
   1  12   5        0.56        2.17      1.95 o 
   2  12   5       32.87       39.13      5.70 o 
   3  12   5        1.81        2.17      1.59 o 
  -2  -7   6        7.19       14.98      5.31 o 
  -1  -7   6        1.03        4.21      1.59 o 
   0  -7   6        0.00        0.27      1.19 o 
   1  -7   6        7.36        6.85      1.94 o 
   2  -7   6        1.87        2.24      2.60 o 
   3  -7   6        9.19       15.45      4.12 o 
   4  -7   6        2.52        3.83      2.67 o 
  -4  -6   6       21.56       23.56      4.95 o 
  -3  -6   6        2.84        4.43      2.20 o 
  -2  -6   6       20.90       19.18      3.01 o 
  -1  -6   6       25.58       29.30      6.07 o 
   0  -6   6       12.75       16.39      2.74 o 
   1  -6   6        0.10        0.26      1.09 o 
   2  -6   6       19.91       28.09      4.91 o 
   3  -6   6       15.24       29.10      4.91 o 
   4  -6   6       10.81       15.60      4.12 o 
   5  -6   6        0.32       -1.30      2.38 o 
   6  -6   6       25.61       29.89      5.56 o 
  -5  -5   6       26.80       29.44      3.69 o 
  -4  -5   6        0.21        2.57      1.45 o 
  -3  -5   6        3.99        3.36      1.39 o 
  -2  -5   6        5.96        6.68      1.99 o 
  -1  -5   6      151.66      122.64      8.05 o 
   0  -5   6       16.93       17.40      2.50 o 
   1  -5   6        0.02        0.23      0.85 o 
   2  -5   6       29.77       33.43      5.05 o 
   3  -5   6       54.35       59.79      5.99 o 
   4  -5   6       12.84       13.14      3.68 o 
   5  -5   6       27.82       38.12      5.85 o 
   6  -5   6      125.27      120.22      8.52 o 
   7  -5   6       19.01       24.77      4.69 o 
  -6  -4   6        0.48        2.66      1.36 o 
  -5  -4   6        2.50        1.34      1.32 o 
  -4  -4   6       13.45       12.02      2.38 o 
  -3  -4   6       33.64       34.14      3.13 o 
  -2  -4   6       40.59       42.77      3.21 o 
  -1  -4   6       45.79       34.02      2.93 o 
   0  -4   6       31.28       36.04      2.92 o 
   1  -4   6      140.49      120.90     10.43 o 
   2  -4   6      125.81      119.22      6.46 o 
   3  -4   6       17.80       24.69      4.33 o 
   4  -4   6       85.23       87.37      6.86 o 
   5  -4   6        0.00        3.61      2.24 o 
   6  -4   6       43.75       48.52      6.14 o 
   7  -4   6        0.10        1.08      2.74 o 
   8  -4   6        7.74       13.50      4.04 o 
  -7  -3   6        0.86        1.80      1.55 o 
  -6  -3   6        0.05        0.67      1.15 o 
  -5  -3   6        2.31        1.76      1.14 o 
  -4  -3   6       52.06       46.67      3.42 o 
  -3  -3   6       58.90       42.95      3.16 o 
  -2  -3   6        2.57        6.05      1.35 o 
  -1  -3   6      178.12      178.25      5.83 o 
   0  -3   6       35.54       34.65      2.57 o 
   1  -3   6       11.76       12.13      1.75 o 
   2  -3   6       15.75       15.13      1.92 o 
   3  -3   6       97.49       99.79      6.64 o 
   4  -3   6      157.76      158.13      8.52 o 
   5  -3   6       18.14       22.17      4.12 o 
   6  -3   6        0.15        1.01      2.02 o 
   7  -3   6        1.03        7.51      2.96 o 
   8  -3   6        0.06        1.16      2.45 o 
   9  -3   6        2.38       10.61      3.47 o 
  -7  -2   6        1.78        1.26      1.45 o 
  -6  -2   6       77.20       77.29      4.59 o 
  -5  -2   6       26.22       24.22      2.91 o 
  -4  -2   6        1.18        1.77      1.07 o 
  -3  -2   6      110.92       89.53      4.21 o 
  -2  -2   6       95.36       81.38      7.36 o 
  -1  -2   6      158.36      170.01      5.31 o 
   0  -2   6       94.74       86.07      8.27 o 
   1  -2   6        8.31        8.05      1.44 o 
   2  -2   6        0.09        0.72      1.81 o 
   3  -2   6        3.61        3.61      1.81 o 
   4  -2   6       34.04       35.89      3.97 o 
   5  -2   6        8.71        7.87      2.67 o 
   6  -2   6       20.96       27.87      4.40 o 
   7  -2   6       12.24       18.77      4.12 o 
   8  -2   6        7.08       10.33      3.03 o 
   9  -2   6        3.22        5.70      3.25 o 
  -8  -1   6        0.28        1.39      1.34 o 
  -7  -1   6        3.70        4.51      1.57 o 
  -6  -1   6        1.12        1.59      2.78 o 
  -5  -1   6       43.57       39.77      3.00 o 
  -4  -1   6       22.78       24.26      2.58 o 
  -3  -1   6      346.24      324.57      7.61 o 
  -2  -1   6       72.16       83.90      2.89 o 
  -1  -1   6        0.19        0.24      0.57 o 
   0  -1   6        0.05        1.49      0.53 o 
   1  -1   6        9.16        8.90      1.04 o 
   2  -1   6        4.69        4.81      0.78 o 
   3  -1   6      217.18      211.78      8.52 o 
   4  -1   6       29.07       25.85      3.18 o 
   5  -1   6      124.35      114.08      6.79 o 
   6  -1   6       69.12       59.50      5.34 o 
   7  -1   6        3.30        4.04      2.89 o 
   8  -1   6       20.78       27.29      4.69 o 
   9  -1   6        5.52       10.11      3.47 o 
  10  -1   6        8.54        8.74      3.32 o 
  -8   0   6        0.82        4.48      2.17 o 
  -7   0   6       21.26       26.21      3.08 o 
  -6   0   6       11.21       13.83      2.09 o 
  -5   0   6        4.71        7.09      1.54 o 
  -4   0   6       48.34       52.26      3.16 o 
  -3   0   6        2.88        2.91      0.70 o 
  -2   0   6      112.82      116.05      3.28 o 
  -1   0   6        2.48        2.67      0.66 o 
   0   0   6      256.60      276.93      4.54 o 
   1   0   6       68.36       71.02      2.58 o 
   2   0   6      260.83      268.98      7.81 o 
   3   0   6       10.99       15.38      2.74 o 
   4   0   6       34.41       35.24      3.68 o 
   5   0   6       86.13       82.17      5.70 o 
   6   0   6       72.13       75.24      5.70 o 
   7   0   6       43.69       39.86      4.62 o 
   8   0   6        3.66        5.13      2.67 o 
   9   0   6       16.16       14.73      4.12 o 
  10   0   6       30.73       26.07      4.84 o 
  -8   1   6        0.09       -0.14      1.37 o 
  -7   1   6        4.21        6.93      2.60 o 
  -6   1   6        0.21        0.14      1.08 o 
  -5   1   6       75.95       78.08      3.89 o 
  -4   1   6       16.23       19.75      2.38 o 
  -3   1   6       15.47       14.11      1.46 o 
  -2   1   6       53.11       50.80      2.17 o 
  -1   1   6      203.29      202.59      6.45 o 
   0   1   6       56.13       59.54      2.07 o 
   1   1   6       13.94       18.15      1.37 o 
   2   1   6        9.78       11.89      1.44 o 
   3   1   6        2.68        4.91      1.66 o 
   4   1   6        4.25        4.77      1.81 o 
   5   1   6        5.17        6.43      2.17 o 
   6   1   6       26.75       33.07      3.75 o 
   7   1   6       14.04       18.85      3.47 o 
   8   1   6       35.19       32.78      4.91 o 
   9   1   6        4.57        4.40      2.82 o 
  10   1   6        3.20        2.31      2.38 o 
  -9   2   6        0.06       -1.37      1.16 o 
  -8   2   6        0.13       -1.16      1.01 o 
  -7   2   6        5.92        8.81      3.03 o 
  -6   2   6        0.96        1.23      1.44 o 
  -5   2   6        2.02        3.68      1.59 o 
  -4   2   6      202.41      196.09      5.01 o 
  -3   2   6       15.74       17.50      1.56 o 
  -2   2   6      320.75      313.40      4.99 o 
  -1   2   6     2083.73     2210.38     47.92 o 
   0   2   6      234.29      258.50      5.74 o 
   1   2   6       16.13       23.03      1.20 o 
   2   2   6      173.88      169.09      9.27 o 
   3   2   6      333.84      379.80      9.82 o 
   4   2   6        4.02        3.75      1.59 o 
   5   2   6        4.79        7.29      2.09 o 
   6   2   6      161.11      159.14      7.80 o 
   7   2   6       23.62       28.52      4.12 o 
   8   2   6      182.04      157.98      9.03 o 
  -9   3   6        0.00        1.01      1.73 o 
  -8   3   6        0.00        0.00      1.37 o 
  -7   3   6        1.66        2.45      1.81 o 
  -6   3   6       81.48       86.65      6.50 o 
  -5   3   6       11.96       14.30      3.10 o 
  -4   3   6        0.00        0.78      0.79 o 
  -3   3   6        4.37        3.20      0.91 o 
  -2   3   6       22.59       22.24      1.78 o 
  -1   3   6      294.72      339.58     16.95 o 
   0   3   6     1712.65     1864.22     70.40 o 
   1   3   6      545.29      616.45     20.94 o 
   2   3   6      472.29      509.68     22.60 o 
   3   3   6      143.36      125.71      5.49 o 
   4   3   6      498.24      557.27     12.42 o 
   5   3   6        1.94        4.69      1.95 o 
   6   3   6      233.81      232.93      9.39 o 
   7   3   6        1.74        3.75      2.09 o 
   8   3   6       77.00       73.29      6.28 o 
   9   3   6       94.16       93.14      7.51 o 
  10   3   6        1.42        4.69      2.89 o 
  -8   4   6       15.75       17.11      4.19 o 
  -7   4   6       10.01       13.65      3.61 o 
  -6   4   6        4.76        3.68      1.81 o 
  -5   4   6       89.89       77.76      5.78 o 
  -4   4   6       10.56       10.27      1.81 o 
  -3   4   6       53.66       50.28      2.91 o 
  -2   4   6        0.79        0.29      0.41 o 
  -1   4   6       43.83       46.99      2.52 o 
   0   4   6       22.67       24.82      2.78 o 
   1   4   6      121.11      114.93      8.52 o 
   2   4   6       44.11       53.18      5.03 o 
   3   4   6       24.96       27.17      4.30 o 
   4   4   6      323.56      337.77      9.60 o 
   5   4   6       69.72       75.31      5.05 o 
   6   4   6      616.95      584.71     14.80 o 
   7   4   6      429.58      436.84     13.72 o 
   8   4   6      124.74      116.47      7.73 o 
   9   4   6       75.93       68.81      6.50 o 
  10   4   6        0.22        3.97      2.74 o 
  -8   5   6        0.55       -0.65      1.44 o 
  -7   5   6       14.51       14.15      3.68 o 
  -6   5   6        5.95        7.87      2.74 o 
  -5   5   6        6.29        5.56      2.09 o 
  -4   5   6        0.39        0.75      0.69 o 
  -3   5   6       28.45       29.84      5.34 o 
  -2   5   6      160.70      157.51      5.49 o 
  -1   5   6      294.09      300.24     26.03 o 
   0   5   6      519.37      496.05     25.60 o 
   1   5   6       32.99       27.89      1.82 o 
   2   5   6       95.51       99.39      5.59 o 
   3   5   6        7.92       14.83      3.57 o 
   4   5   6        8.83        8.45      1.95 o 
   5   5   6       60.47       53.50      4.33 o 
   6   5   6      117.05      113.72      6.72 o 
   7   5   6       46.57       42.75      4.62 o 
   8   5   6        4.86        5.27      2.60 o 
   9   5   6       14.17       17.26      4.04 o 
  10   5   6       10.87       11.26      3.47 o 
  -8   6   6       14.23       13.72      3.68 o 
  -7   6   6        0.65       -0.22      1.44 o 
  -6   6   6        0.29        1.37      1.44 o 
  -5   6   6        0.65        2.74      1.59 o 
  -4   6   6       40.70       40.20      2.86 o 
  -3   6   6       59.95       63.83      7.22 o 
  -2   6   6       56.33       48.52      4.95 o 
  -1   6   6       83.79       74.80      5.31 o 
   0   6   6        8.63        9.51      1.49 o 
   1   6   6        0.01        0.33      0.58 o 
   2   6   6       83.25       87.07      5.51 o 
   3   6   6       39.58       37.36      2.11 o 
   4   6   6      301.82      296.80      8.85 o 
   5   6   6       36.60       41.73      3.90 o 
   6   6   6       29.50       38.49      4.04 o 
   7   6   6        0.02        0.43      1.59 o 
   8   6   6       37.18       42.38      5.49 o 
   9   6   6        0.01        0.94      2.09 o 
  10   6   6        1.07        0.58      2.24 o 
  -8   7   6        0.20       -0.43      1.52 o 
  -7   7   6        1.85        2.96      2.09 o 
  -6   7   6        0.98        3.90      1.81 o 
  -5   7   6        0.56        1.79      3.29 o 
  -4   7   6       36.75       36.44      2.86 o 
  -3   7   6       66.08       68.74      3.67 o 
  -2   7   6       25.58       24.91      2.30 o 
  -1   7   6        9.91       15.07      2.02 o 
   0   7   6       23.94       28.61      2.14 o 
   1   7   6       90.85       87.37      8.09 o 
   2   7   6       10.78        9.18      1.47 o 
   3   7   6       81.19       76.20      4.14 o 
   4   7   6       20.74       19.65      1.80 o 
   5   7   6        1.81        1.66      1.30 o 
   6   7   6        8.09        7.22      2.38 o 
   7   7   6       26.27       28.88      4.40 o 
   8   7   6       34.53       40.65      5.05 o 
   9   7   6        3.42        6.79      3.18 o 
  -7   8   6        0.03        0.14      1.37 o 
  -6   8   6        0.32       -0.51      1.08 o 
  -5   8   6        0.29        2.25      1.46 o 
  -4   8   6        9.49       11.38      1.93 o 
  -3   8   6        0.24        0.22      0.87 o 
  -2   8   6        8.81        6.84      1.45 o 
  -1   8   6       26.45       33.20      2.50 o 
   0   8   6        3.97        3.22      0.97 o 
   1   8   6        1.75        2.53      1.01 o 
   2   8   6        0.88        0.54      0.59 o 
   3   8   6       22.04       23.48      2.17 o 
   4   8   6       24.11       17.11      2.89 o 
   5   8   6       13.23       11.99      2.60 o 
   6   8   6       86.59       88.96      6.35 o 
   7   8   6       55.40       44.55      4.91 o 
   8   8   6        1.33        4.55      2.74 o 
   9   8   6        0.84        3.47      2.67 o 
  -6   9   6        1.24        0.87      1.37 o 
  -5   9   6        5.39        8.20      6.86 o 
  -4   9   6        6.77       10.66      3.21 o 
  -3   9   6        7.45       12.24      2.19 o 
  -2   9   6        4.35        4.31      1.23 o 
  -1   9   6        0.02        0.59      0.62 o 
   0   9   6       76.80       72.22      7.62 o 
   1   9   6        0.26        0.47      0.61 o 
   2   9   6       25.18       22.08      2.15 o 
   3   9   6       70.80       70.92      3.62 o 
   4   9   6        4.25        3.29      0.97 o 
   5   9   6        2.44        5.05      1.81 o 
   7   9   6       16.08       14.66      3.47 o 
   8   9   6        0.77        1.23      2.09 o 
  -5  10   6        2.80        2.74      1.44 o 
  -4  10   6        6.03        2.98      2.56 o 
  -3  10   6        9.20        8.50      2.92 o 
  -2  10   6       43.39       51.24      5.38 o 
  -1  10   6        6.57        9.04      4.33 o 
   0  10   6        5.66       10.76      2.82 o 
   1  10   6       28.10       31.05      4.55 o 
   2  10   6       55.99       50.40      4.84 o 
   3  10   6        0.23        0.51      1.08 o 
   4  10   6      109.23      105.35      6.93 o 
   5  10   6       10.13       15.45      3.54 o 
  -4  11   6        0.21       -0.14      1.37 o 
  -3  11   6        6.44        7.44      2.82 o 
  -2  11   6       24.98       27.74      5.38 o 
  -1  11   6       10.20       14.55      5.45 o 
   0  11   6        0.00       -0.46      1.19 o 
   1  11   6       20.90       27.99      5.96 o 
   2  11   6        0.28        2.32      3.18 o 
   3  11   6       26.31       29.42      9.24 o 
   4  11   6        0.00       -0.96      1.12 o 
   5  11   6        5.05        9.17      2.96 o 
  -2  12   6        0.84        1.37      1.44 o 
  -1  12   6        3.50        4.61      3.83 o 
   0  12   6       16.79       18.96      4.80 o 
   1  12   6        0.03        0.61      4.66 o 
   2  12   6       61.51       66.82      8.16 o 
   3  12   6        0.07        2.08      1.75 o 
   4  12   6        0.12       -0.29      1.23 o 
  -2  -6   7       16.15       21.06      3.79 o 
  -1  -6   7        0.09        3.05      2.96 o 
   0  -6   7        1.37        1.16      1.37 o 
   1  -6   7       13.43       15.38      4.26 o 
   2  -6   7       19.36       21.95      4.91 o 
   3  -6   7        0.05        4.48      2.74 o 
   4  -6   7       13.79       16.17      3.90 o 
  -4  -5   7       18.36       24.41      3.39 o 
  -3  -5   7        9.11       11.99      3.57 o 
  -2  -5   7        9.82       10.35      2.27 o 
  -1  -5   7       12.76       19.12      2.88 o 
   0  -5   7       21.15       22.48      6.35 o 
   1  -5   7        6.51       10.90      3.61 o 
   2  -5   7        5.45        9.17      3.25 o 
   3  -5   7        0.44        3.18      2.60 o 
   4  -5   7        0.31        1.88      2.60 o 
   5  -5   7        8.85       12.64      3.83 o 
   6  -5   7       56.95       62.75      6.50 o 
  -5  -4   7        0.55        1.72      1.31 o 
  -4  -4   7        0.96        3.07      1.91 o 
  -3  -4   7       19.17       22.13      3.01 o 
  -2  -4   7        5.45        5.19      1.60 o 
  -1  -4   7       88.96       80.86      6.50 o 
   0  -4   7      130.62      104.22     10.54 o 
   1  -4   7       11.03       11.12      3.25 o 
   2  -4   7        6.38        7.58      2.96 o 
   3  -4   7        1.65        5.63      2.96 o 
   4  -4   7       90.71       91.92      7.29 o 
   5  -4   7       66.40       70.76      6.72 o 
   6  -4   7        0.43        3.25      2.60 o 
   7  -4   7        0.07        2.45      2.45 o 
  -6  -3   7       10.13       10.67      3.75 o 
  -5  -3   7        0.19        0.97      1.77 o 
  -4  -3   7        9.65       12.21      2.35 o 
  -3  -3   7      126.74      103.03      5.10 o 
  -2  -3   7        2.29        2.80      1.18 o 
  -1  -3   7       10.92       10.41      1.97 o 
   0  -3   7      130.48      129.03      7.80 o 
   1  -3   7       69.80       60.46      3.90 o 
   2  -3   7       32.82       32.85      4.69 o 
   3  -3   7       74.93       69.46      6.14 o 
   4  -3   7      581.84      569.33     16.97 o 
   5  -3   7       16.87       21.66      4.12 o 
   6  -3   7       59.84       63.11      6.14 o 
   7  -3   7       22.78       28.45      5.05 o 
   8  -3   7        0.25        5.49      2.67 o 
  -7  -2   7       11.04       12.50      2.46 o 
  -6  -2   7        1.52        0.97      1.81 o 
  -5  -2   7       13.98       12.99      2.33 o 
  -4  -2   7        0.00        0.68      0.95 o 
  -3  -2   7       53.65       44.68      4.04 o 
  -2  -2   7       15.58       18.36      2.35 o 
  -1  -2   7       49.23       39.48      2.81 o 
   0  -2   7       86.73       75.25      3.68 o 
   1  -2   7        3.20        1.92      0.75 o 
   2  -2   7      428.15      414.67     13.14 o 
   3  -2   7       43.83       48.02      4.77 o 
   4  -2   7       53.34       55.53      5.20 o 
   5  -2   7        0.76        0.58      1.81 o 
   6  -2   7       54.97       60.29      5.78 o 
   7  -2   7        5.13       11.26      3.61 o 
   8  -2   7        6.92       14.37      4.04 o 
   9  -2   7        4.37        6.50      3.25 o 
  -7  -1   7        7.54       10.90      3.25 o 
  -6  -1   7        2.80        2.76      1.45 o 
  -5  -1   7      165.37      161.74      8.66 o 
  -4  -1   7        4.98        6.92      1.65 o 
  -3  -1   7       47.39       47.73      3.11 o 
  -2  -1   7        1.38        1.99      0.65 o 
  -1  -1   7       51.14       47.21      2.21 o 
   0  -1   7       97.04       94.78      3.00 o 
   1  -1   7      373.06      351.24     11.94 o 
   2  -1   7      753.10      720.60     21.16 o 
   3  -1   7        1.27        0.75      1.01 o 
   4  -1   7        3.40        5.56      2.31 o 
   5  -1   7       37.89       37.84      4.26 o 
   6  -1   7       47.01       41.16      4.84 o 
   7  -1   7        0.00        0.79      2.17 o 
   8  -1   7        0.01        3.18      2.60 o 
   9  -1   7       10.87       11.62      3.83 o 
  -7   0   7        0.00       -0.79      1.44 o 
  -6   0   7        0.00        2.74      1.59 o 
  -5   0   7       56.38       53.86      3.43 o 
  -4   0   7       12.13       12.03      1.89 o 
  -3   0   7       95.91       91.77      3.33 o 
  -2   0   7        6.76        7.40      1.09 o 
  -1   0   7       14.88       19.56      1.67 o 
   0   0   7      109.72      106.82      4.67 o 
   1   0   7       45.35       44.82      1.94 o 
   2   0   7      141.39      145.67      4.64 o 
   3   0   7      118.06      102.94      4.03 o 
   4   0   7        5.84        8.38      2.24 o 
   5   0   7       36.27       37.55      4.04 o 
   6   0   7       21.47       35.02      4.62 o 
   7   0   7      111.23      101.38      7.36 o 
   8   0   7        8.63       14.22      3.75 o 
   9   0   7        0.03        0.29      2.31 o 
  10   0   7       26.13       20.22      4.55 o 
  -8   1   7        1.79        4.12      2.24 o 
  -7   1   7       75.89       73.36      6.72 o 
  -6   1   7       35.77       38.56      4.77 o 
  -5   1   7       37.84       39.57      4.48 o 
  -4   1   7       12.14       14.93      2.27 o 
  -3   1   7        7.14        8.93      1.74 o 
  -2   1   7       24.90       23.12      1.59 o 
  -1   1   7        4.30        5.02      0.94 o 
   0   1   7      365.21      352.53      5.39 o 
   1   1   7        0.17        0.51      0.49 o 
   2   1   7       62.56       54.20      2.83 o 
   3   1   7       23.38       26.79      3.10 o 
   4   1   7        7.57        7.58      2.31 o 
   5   1   7        0.67        1.52      1.59 o 
   6   1   7       80.90       68.74      5.49 o 
   7   1   7       55.09       49.68      5.05 o 
   8   1   7       24.89       21.08      4.40 o 
   9   1   7       28.57       32.49      5.34 o 
  10   1   7       36.70       33.00      5.49 o 
  -8   2   7        0.10        0.14      1.37 o 
  -7   2   7        3.22        5.34      2.60 o 
  -6   2   7        0.06        0.94      1.52 o 
  -5   2   7        0.30        0.51      1.16 o 
  -4   2   7       44.25       43.97      2.99 o 
  -3   2   7       46.38       39.09      2.75 o 
  -2   2   7       57.97       59.27      2.96 o 
  -1   2   7      152.88      145.82      6.46 o 
   0   2   7       13.56       12.83      1.26 o 
   1   2   7       44.62       46.04      3.17 o 
   2   2   7        0.07        0.43      0.76 o 
   3   2   7        4.68        8.16      2.02 o 
   4   2   7       13.87       17.98      3.03 o 
   5   2   7       10.40       12.56      2.74 o 
   6   2   7        1.58        1.37      1.52 o 
   7   2   7       65.32       60.72      5.49 o 
   8   2   7       77.94       67.22      6.14 o 
   9   2   7       17.45       14.80      3.97 o 
  10   2   7        3.59        4.04      2.67 o 
  -8   3   7        7.24        9.03      3.10 o 
  -7   3   7        8.30       13.07      3.68 o 
  -6   3   7        0.30        1.44      1.59 o 
  -5   3   7        0.78        0.51      1.16 o 
  -4   3   7       10.03       10.47      1.89 o 
  -3   3   7        3.97        4.43      1.21 o 
  -2   3   7       82.75       88.54      3.75 o 
  -1   3   7       25.47       27.86      1.60 o 
   0   3   7       46.89       47.83      2.29 o 
   1   3   7      109.04      112.39      2.79 o 
   2   3   7      305.60      316.51     26.14 o 
   3   3   7       12.66       16.68      2.67 o 
   4   3   7      104.38      107.44      5.78 o 
   5   3   7       59.22       47.44      4.19 o 
   6   3   7       11.62       11.05      2.60 o 
   7   3   7       43.15       47.51      4.91 o 
   8   3   7      115.33      112.49      7.80 o 
   9   3   7       21.13       16.46      4.04 o 
  10   3   7        7.50        8.09      3.32 o 
  -8   4   7        0.05        2.02      1.59 o 
  -7   4   7        1.43       -0.43      1.37 o 
  -6   4   7       47.67       47.29      5.05 o 
  -5   4   7        0.04       -0.22      0.94 o 
  -4   4   7       11.69       12.11      1.99 o 
  -3   4   7       41.69       45.16      2.93 o 
  -2   4   7        8.10        5.71      1.26 o 
  -1   4   7       91.75      102.96      3.86 o 
   0   4   7      119.98      107.65      3.71 o 
   1   4   7      147.26      171.27      9.94 o 
   2   4   7        0.02        0.26      0.55 o 
   3   4   7       98.42       98.13      5.13 o 
   4   4   7      393.79      442.54     11.41 o 
   5   4   7       49.75       53.72      4.55 o 
   6   4   7      349.17      326.58     11.41 o 
   7   4   7      502.63      473.37     14.80 o 
   8   4   7       83.94       83.47      6.72 o 
   9   4   7        6.80       12.71      3.83 o 
  10   4   7        1.91        2.67      2.45 o 
  -8   5   7        7.87        5.63      2.67 o 
  -7   5   7        0.04        1.01      1.30 o 
  -6   5   7       10.67       11.48      3.18 o 
  -5   5   7        1.45        0.96      0.97 o 
  -4   5   7       15.79       15.76      2.28 o 
  -3   5   7        5.25        6.43      1.43 o 
  -2   5   7      162.68      162.16      5.25 o 
  -1   5   7      120.93      121.80     12.31 o 
   0   5   7        1.28        2.67      0.86 o 
   1   5   7        2.31        1.17      0.61 o 
   2   5   7      148.37      162.89     10.60 o 
   3   5   7        1.04        2.66      1.84 o 
   4   5   7      230.07      245.28      8.45 o 
   5   5   7        8.23       13.21      2.82 o 
   6   5   7        7.25       10.76      2.67 o 
   7   5   7      154.31      156.83      8.59 o 
   8   5   7       10.93       16.39      3.83 o 
   9   5   7        0.91        1.30      2.38 o 
  10   5   7        0.89       -0.29      2.31 o 
  -8   6   7        7.29        6.43      2.82 o 
  -7   6   7       22.99       25.42      4.98 o 
  -6   6   7        5.71        4.84      2.17 o 
  -5   6   7       22.89       22.51      2.91 o 
  -4   6   7       22.38       27.49      2.96 o 
  -3   6   7      127.45      113.69      4.77 o 
  -2   6   7        0.89        1.62      0.82 o 
  -1   6   7       56.80       59.71      3.12 o 
   0   6   7       13.41       13.87      1.84 o 
   1   6   7       94.75       98.67      5.78 o 
   2   6   7      571.04      541.40     23.11 o 
   3   6   7      132.56      141.23      5.92 o 
   4   6   7      373.53      375.75     10.47 o 
   5   6   7     1332.09     1342.21     21.59 o 
   6   6   7      220.97      234.52      9.75 o 
   7   6   7      142.05      157.48      8.66 o 
   8   6   7        7.89        5.56      2.82 o 
   9   6   7        1.92        5.13      2.89 o 
  -7   7   7        1.60        1.59      1.52 o 
  -6   7   7        1.46        2.60      1.73 o 
  -5   7   7       11.65       20.00      4.12 o 
  -4   7   7       73.74       64.76      7.15 o 
  -3   7   7        5.48        4.66      1.20 o 
  -2   7   7       57.54       64.26      5.16 o 
  -1   7   7        8.95       11.34      1.81 o 
   0   7   7       40.27       35.43      3.47 o 
   1   7   7        5.86        5.39      1.37 o 
   2   7   7       10.93       10.12      1.58 o 
   3   7   7       14.50       15.32      3.94 o 
   4   7   7      120.22      117.55      6.07 o 
   5   7   7        5.46        6.35      2.09 o 
   6   7   7        4.16        3.83      1.95 o 
   7   7   7       14.03       15.60      3.54 o 
   8   7   7        5.99       11.91      3.68 o 
   9   7   7        5.57        9.60      3.25 o 
  -7   8   7        0.67        0.94      1.37 o 
  -6   8   7        0.25       -0.79      1.16 o 
  -5   8   7       20.27       24.02      3.94 o 
  -4   8   7        0.06        0.83      0.87 o 
  -3   8   7       31.02       37.20      4.66 o 
  -2   8   7       27.93       32.03      2.59 o 
  -1   8   7       12.42        8.49      1.58 o 
   0   8   7      112.42      106.70      4.44 o 
   1   8   7       37.15       37.66      4.40 o 
   2   8   7      239.56      226.76      6.28 o 
   3   8   7      172.59      179.35      5.60 o 
   4   8   7      182.02      181.45      8.66 o 
   5   8   7      165.79      159.43      7.80 o 
   6   8   7       36.01       42.53      4.48 o 
   7   8   7        0.17        2.53      2.17 o 
   8   8   7        7.60       10.69      3.68 o 
  -6   9   7       15.48       15.16      3.75 o 
  -5   9   7        4.51        5.12      5.63 o 
  -4   9   7       15.74       16.84      2.45 o 
  -3   9   7       11.78       15.45      2.47 o 
  -2   9   7        2.65        2.90      1.08 o 
  -1   9   7        0.83        1.05      0.90 o 
   0   9   7        6.14        6.51      1.42 o 
   1   9   7       36.04       36.61      2.65 o 
   2   9   7       49.82       50.28      3.11 o 
   3   9   7        0.95        2.71      0.87 o 
   4   9   7        2.19        2.60      1.23 o 
   7   9   7        1.67        6.35      2.89 o 
   8   9   7        0.21       -0.22      2.45 o 
  -5  10   7        0.80       -0.03      1.35 o 
  -4  10   7        8.52       12.49      5.10 o 
  -3  10   7        0.75        0.72      1.22 o 
  -2  10   7        8.73       13.27      2.45 o 
  -1  10   7        0.11        1.72      1.02 o 
   0  10   7       34.92       35.05      3.75 o 
   1  10   7        0.93        1.72      0.85 o 
   2  10   7       45.19       48.19      3.17 o 
   3  10   7        3.67        3.99      1.09 o 
   4  10   7       23.51       21.40      2.62 o 
   5  10   7       11.05        8.38      2.45 o 
  -4  11   7        0.11       -0.09      3.94 o 
  -3  11   7        0.84        2.67      1.94 o 
  -2  11   7        0.17        1.12      6.72 o 
  -1  11   7       24.43       30.88      5.60 o 
   0  11   7        2.85        3.73      1.84 o 
   1  11   7        2.30        4.69      1.88 o 
   2  11   7        1.51        1.59      1.66 o 
   3  11   7        0.23        1.73      1.37 o 
   4  11   7       11.05       17.18      3.75 o 
  -2  12   7        0.81        0.49      3.36 o 
  -1  12   7        2.13        1.62      2.45 o 
   0  12   7       14.94       16.75      3.47 o 
   1  12   7        0.00        1.88      4.04 o 
   2  12   7       26.13       30.47      4.26 o 
   3  12   7        6.19       13.67      7.08 o 
  -2  -5   8        0.21        0.81      1.32 o 
  -1  -5   8       42.15       45.56      6.14 o 
   0  -5   8        3.60        7.80      3.47 o 
   1  -5   8        0.09        0.72      2.24 o 
   2  -5   8        3.67        6.21      2.53 o 
   3  -5   8        1.81        5.34      2.38 o 
   4  -5   8       11.68       13.50      4.12 o 
  -3  -4   8        7.37        9.77      2.49 o 
  -2  -4   8        6.38        4.20      2.17 o 
  -1  -4   8       13.48       12.96      2.45 o 
   0  -4   8        3.15        8.66      3.54 o 
   1  -4   8       23.90       24.48      4.69 o 
   2  -4   8       14.58       22.31      4.55 o 
   3  -4   8        0.97        2.74      2.53 o 
   4  -4   8        3.71        5.13      2.67 o 
   5  -4   8        2.65        0.43      2.89 o 
   6  -4   8       14.40       15.38      4.12 o 
  -5  -3   8        0.38        1.34      1.30 o 
  -4  -3   8        0.04        2.29      1.32 o 
  -3  -3   8        0.19        0.68      1.14 o 
  -2  -3   8        4.91        4.89      1.72 o 
  -1  -3   8        2.50        2.47      1.34 o 
   0  -3   8        0.03        1.66      1.95 o 
   1  -3   8        0.78        0.87      1.95 o 
   2  -3   8       41.98       42.31      5.05 o 
   3  -3   8        0.07        1.08      2.09 o 
   4  -3   8       58.61       53.65      5.99 o 
   5  -3   8        6.22       13.86      4.04 o 
   6  -3   8       15.50       19.57      4.33 o 
   7  -3   8       20.62       19.93      4.40 o 
  -5  -2   8        5.81        7.56      2.06 o 
  -4  -2   8        1.07        2.77      1.39 o 
  -3  -2   8        0.45        0.94      1.16 o 
  -2  -2   8       36.22       33.38      3.02 o 
  -1  -2   8        4.43        4.43      1.38 o 
   0  -2   8       18.95       22.82      3.97 o 
   1  -2   8        0.03       -0.22      1.59 o 
   2  -2   8      156.92      141.16      8.30 o 
   3  -2   8      111.03      109.97      7.44 o 
   4  -2   8       48.90       40.15      4.77 o 
   5  -2   8        0.54        0.65      2.09 o 
   6  -2   8        2.99        1.81      2.45 o 
   7  -2   8        0.04        2.89      2.67 o 
   8  -2   8        0.24        4.40      2.31 o 
  -6  -1   8       21.67       17.40      3.90 o 
  -5  -1   8        6.52        6.43      1.81 o 
  -4  -1   8       48.21       43.44      3.34 o 
  -3  -1   8        2.41        3.51      1.40 o 
  -2  -1   8      162.55      153.69      5.62 o 
  -1  -1   8        8.40        7.99      1.54 o 
   0  -1   8        6.08        7.06      1.39 o 
   1  -1   8        0.59        3.39      1.81 o 
   2  -1   8      999.28      977.87     20.29 o 
   3  -1   8       68.61       69.89      5.70 o 
   4  -1   8      214.32      205.06      9.82 o 
   5  -1   8      149.18      137.04      8.38 o 
   6  -1   8        4.68       10.33      3.39 o 
   7  -1   8        0.15        0.51      2.53 o 
   8  -1   8        1.01        1.44      2.67 o 
   9  -1   8       12.24        9.82      3.47 o 
  -7   0   8       20.19       26.28      5.20 o 
  -6   0   8        7.18        8.59      2.96 o 
  -5   0   8        9.83        6.72      2.53 o 
  -4   0   8       39.89       42.30      7.62 o 
  -3   0   8       61.21       64.12      5.11 o 
  -2   0   8       46.30       42.16      2.40 o 
  -1   0   8        5.56        5.93      1.04 o 
   0   0   8      571.24      551.01      7.50 o 
   1   0   8      111.91      102.90      7.11 o 
   2   0   8       13.83       14.06      2.24 o 
   3   0   8       83.43       76.06      3.69 o 
   4   0   8        2.14        1.01      1.52 o 
   5   0   8       17.78       25.13      4.04 o 
   6   0   8        3.49        6.14      2.89 o 
   7   0   8       71.23       68.45      6.35 o 
   8   0   8       34.71       39.50      5.70 o 
   9   0   8        0.07        2.89      2.45 o 
  -7   1   8       33.69       32.71      5.49 o 
  -6   1   8       10.88       17.11      4.19 o 
  -5   1   8       16.01       22.17      4.26 o 
  -4   1   8       71.98       67.58      5.42 o 
  -3   1   8        9.91       11.40      1.57 o 
  -2   1   8        4.64        8.93      1.33 o 
  -1   1   8       57.41       55.88      2.50 o 
   0   1   8     1007.87     1053.13     21.93 o 
   1   1   8       38.72       27.86      6.07 o 
   2   1   8        6.02        9.62      1.66 o 
   3   1   8      167.89      168.07      7.08 o 
   4   1   8       55.58       54.23      4.62 o 
   5   1   8      127.10      120.73      7.15 o 
   6   1   8        0.60        1.59      2.02 o 
   7   1   8       27.86       35.74      5.20 o 
   8   1   8        0.47        0.07      2.24 o 
   9   1   8        7.91        9.75      3.68 o 
  -7   2   8        5.23        9.39      3.03 o 
  -6   2   8        9.73       10.18      3.18 o 
  -5   2   8       66.48       63.90      5.78 o 
  -4   2   8       23.03       22.18      2.75 o 
  -3   2   8       51.14       44.84      3.04 o 
  -2   2   8      569.74      540.29     11.92 o 
  -1   2   8       71.89       69.94      2.71 o 
   0   2   8      125.47      119.66      6.75 o 
   1   2   8        5.49        8.13      2.53 o 
   2   2   8       55.49       56.91      3.06 o 
   3   2   8       85.42       75.62      5.99 o 
   4   2   8       17.34       18.77      3.10 o 
   5   2   8       22.11       31.12      4.12 o 
   6   2   8        9.11        8.59      2.96 o 
   7   2   8        4.48        9.17      3.03 o 
   8   2   8       27.70       20.72      4.62 o 
   9   2   8        0.01       -1.73      2.02 o 
  -7   3   8        3.33        5.20      2.24 o 
  -6   3   8       52.90       47.87      5.34 o 
  -5   3   8       17.51       19.06      3.97 o 
  -4   3   8        0.84        2.85      1.15 o 
  -3   3   8      126.00      126.24      5.02 o 
  -2   3   8       56.35       63.99      3.79 o 
  -1   3   8       95.44       86.35      3.67 o 
   0   3   8       22.46       25.48      2.62 o 
   1   3   8       40.31       31.79      2.30 o 
   2   3   8       25.38       25.70      2.71 o 
   3   3   8        1.98        4.67      1.21 o 
   4   3   8        9.85       12.92      2.82 o 
   5   3   8       80.50       84.26      5.70 o 
   6   3   8       43.76       42.02      4.40 o 
   7   3   8       48.20       40.29      4.77 o 
   8   3   8       20.76       21.88      4.26 o 
   9   3   8        1.72        4.84      2.74 o 
  10   3   8       17.33       17.76      4.33 o 
  -7   4   8        5.12        3.83      1.88 o 
  -6   4   8        1.85        1.52      1.73 o 
  -5   4   8        1.22        2.85      1.15 o 
  -4   4   8        0.57       -0.07      0.69 o 
  -3   4   8        8.02        7.95      1.52 o 
  -2   4   8      251.23      235.44     11.48 o 
  -1   4   8      123.60      120.91      5.56 o 
   0   4   8       33.36       30.45      2.35 o 
   1   4   8        6.58        7.47      1.01 o 
   2   4   8        7.61        7.60      3.00 o 
   3   4   8       11.59       13.30      2.06 o 
   4   4   8      119.69      126.43      6.50 o 
   5   4   8       33.71       40.51      3.97 o 
   6   4   8       84.79       82.82      5.99 o 
   7   4   8       24.41       25.20      4.19 o 
   8   4   8        7.61       13.79      3.83 o 
   9   4   8       52.62       45.71      5.63 o 
  10   4   8        0.48        3.61      2.82 o 
  -7   5   8        2.38        5.99      2.38 o 
  -6   5   8        1.24        0.72      1.30 o 
  -5   5   8        3.09        6.40      1.68 o 
  -4   5   8       39.58       39.87      3.09 o 
  -3   5   8        0.07        0.94      0.73 o 
  -2   5   8        6.14        8.06      1.58 o 
  -1   5   8        2.17        2.72      0.91 o 
   0   5   8        7.56        7.73      1.37 o 
   1   5   8       21.21       22.01      1.86 o 
   2   5   8       51.02       42.31      3.97 o 
   3   5   8      220.80      245.86      8.16 o 
   4   5   8       52.09       47.66      4.19 o 
   5   5   8       43.67       38.20      4.12 o 
   6   5   8       97.35       91.48      6.21 o 
   7   5   8        5.40        4.84      2.38 o 
   8   5   8       55.02       54.66      5.70 o 
   9   5   8        8.82        8.81      3.32 o 
  -7   6   8        0.04        0.29      1.37 o 
  -6   6   8        5.72        8.01      2.67 o 
  -5   6   8       18.24       19.60      2.91 o 
  -4   6   8        0.25        1.23      0.89 o 
  -3   6   8       14.29       17.65      2.44 o 
  -2   6   8        2.40        3.56      1.09 o 
  -1   6   8       38.10       37.98      4.33 o 
   0   6   8       41.91       38.15      3.83 o 
   1   6   8        3.45        2.67      0.80 o 
   2   6   8       38.59       42.10      4.04 o 
   3   6   8       59.34       53.65      4.62 o 
   4   6   8      290.59      329.83     10.18 o 
   5   6   8      309.30      323.26     10.83 o 
   6   6   8       57.64       65.63      5.34 o 
   7   6   8       40.65       52.06      5.20 o 
   8   6   8        0.08        3.32      2.67 o 
   9   6   8        0.26        0.43      2.82 o 
  -7   7   8        0.52       -0.29      1.30 o 
  -6   7   8        0.39        0.94      1.52 o 
  -5   7   8        3.79        4.21      1.45 o 
  -4   7   8        3.68        7.94      1.81 o 
  -3   7   8       39.38       37.40      2.96 o 
  -2   7   8        0.04        0.93      0.73 o 
  -1   7   8       17.48       22.72      3.39 o 
   0   7   8        0.77        1.71      0.71 o 
   1   7   8       22.88       23.28      2.08 o 
   2   7   8      131.51      125.54      4.48 o 
   3   7   8        2.48        3.83      1.59 o 
   4   7   8      135.72      111.41      6.93 o 
   5   7   8      256.56      266.72      9.89 o 
   6   7   8       28.66       33.14      4.40 o 
   7   7   8       34.80       56.25      5.42 o 
   8   7   8        0.34       -0.29      2.53 o 
   9   7   8        0.23        0.22      2.53 o 
  -6   8   8        0.22        1.16      1.30 o 
  -5   8   8       20.71       19.57      2.96 o 
  -4   8   8        2.61        2.79      1.30 o 
  -3   8   8       36.47       42.02      3.27 o 
  -2   8   8       16.28       15.20      2.49 o 
  -1   8   8        7.03        8.12      1.99 o 
   0   8   8       66.41       72.30      3.74 o 
   1   8   8       37.24       33.92      2.56 o 
   2   8   8      240.62      224.88     19.10 o 
   3   8   8      652.97      646.88     16.75 o 
   4   8   8      119.89      111.56      7.15 o 
   6   8   8       79.64       76.54      5.99 o 
   7   8   8        0.11        3.83      2.38 o 
   8   8   8       19.85       28.59      5.20 o 
  -5   9   8        0.18       -0.10      1.62 o 
  -4   9   8       18.68       21.16      3.12 o 
  -3   9   8        0.87        2.08      1.02 o 
  -2   9   8        9.11       11.54      2.56 o 
  -1   9   8        5.13        6.62      1.88 o 
   0   9   8       45.14       52.25      3.34 o 
   1   9   8        8.83        7.81      1.57 o 
   2   9   8        4.58        7.16      1.50 o 
   3   9   8       88.29       79.57      5.99 o 
   4   9   8        0.53        0.94      1.16 o 
   5   9   8        2.24        1.23      1.30 o 
   8   9   8        0.51        3.83      2.96 o 
  -4  10   8        2.25        3.93      3.45 o 
  -3  10   8        1.17        2.17      1.17 o 
  -2  10   8       49.55       51.62      4.30 o 
  -1  10   8       98.87      100.04      8.23 o 
   0  10   8       66.67       75.06      4.29 o 
   1  10   8      203.14      207.70      6.91 o 
   2  10   8       24.99       31.59      2.91 o 
   3  10   8       33.94       35.38      4.12 o 
   4  10   8        0.04        0.51      0.94 o 
   5  10   8        0.20       -1.01      0.94 o 
   6  10   8       21.62       22.09      4.40 o 
  -3  11   8        0.39        0.25      2.38 o 
  -2  11   8        0.31        0.96      2.63 o 
  -1  11   8        0.22        3.61      1.73 o 
   0  11   8       23.91       23.90      4.48 o 
   1  11   8        2.78        2.60      1.95 o 
   2  11   8        3.07        7.65      2.45 o 
  -1  12   8        2.77        6.16      5.52 o 
   0  12   8       13.22       21.88      5.27 o 
   1  12   8       14.05       15.24      3.83 o 
   2  12   8       15.66       20.29      4.26 o 
  -1  -4   9        0.91        0.22      2.31 o 
   0  -4   9       26.91       27.29      5.20 o 
   1  -4   9       25.92       34.15      5.42 o 
   2  -4   9        1.07        0.07      2.38 o 
   3  -4   9       11.55       13.79      4.12 o 
   4  -4   9        3.29        4.69      2.60 o 
  -3  -3   9        5.85        9.26      2.16 o 
  -2  -3   9        7.82        6.83      1.98 o 
  -1  -3   9        5.12        5.27      3.18 o 
   0  -3   9        4.05        4.62      2.82 o 
   1  -3   9        9.81       16.32      4.12 o 
   2  -3   9       17.79       24.12      4.69 o 
   3  -3   9       15.09       20.00      4.26 o 
   4  -3   9        3.48        4.77      2.60 o 
   5  -3   9       10.10       12.06      3.90 o 
   6  -3   9        3.72        8.38      3.39 o 
  -4  -2   9        6.63        5.74      1.94 o 
  -3  -2   9        0.57        2.23      1.24 o 
  -2  -2   9       23.68       24.66      3.04 o 
  -1  -2   9        3.26        6.21      2.45 o 
   0  -2   9       12.70       18.70      3.90 o 
   1  -2   9        0.05        1.23      2.17 o 
   2  -2   9        1.80        4.12      2.53 o 
   3  -2   9        0.19        1.66      2.31 o 
   4  -2   9        2.88        6.93      3.18 o 
   5  -2   9        0.01        2.02      2.09 o 
   6  -2   9        0.09        1.23      2.45 o 
   7  -2   9        0.60        3.90      2.53 o 
  -5  -1   9        8.58        7.94      2.74 o 
  -4  -1   9        3.87        6.42      1.87 o 
  -3  -1   9        2.45        2.33      1.40 o 
  -2  -1   9        2.86        3.79      1.39 o 
  -1  -1   9        0.02        0.72      2.02 o 
   0  -1   9       94.01       89.24      6.72 o 
   1  -1   9       49.63       46.07      4.98 o 
   2  -1   9        1.33        0.94      1.88 o 
   3  -1   9       58.92       68.88      6.07 o 
   4  -1   9        3.31        5.63      2.60 o 
   5  -1   9        9.16       11.62      3.68 o 
   6  -1   9       29.89       36.39      5.49 o 
   7  -1   9       15.07       15.38      4.04 o 
   8  -1   9        0.23        3.39      2.31 o 
  -6   0   9        1.43        1.23      1.59 o 
  -5   0   9        0.51       -0.43      1.23 o 
  -4   0   9        6.14        6.28      2.38 o 
  -3   0   9       10.09       13.65      2.24 o 
  -2   0   9        0.54        1.95      0.74 o 
  -1   0   9        0.11        1.22      0.64 o 
   0   0   9      209.48      179.35     13.94 o 
   1   0   9       88.45       75.78      7.40 o 
   2   0   9       70.24       64.86      5.20 o 
   3   0   9        2.63        2.95      1.16 o 
   4   0   9       31.64       33.24      2.85 o 
   5   0   9       18.17       23.61      4.19 o 
   6   0   9       21.67       23.97      4.62 o 
   7   0   9        4.65        6.93      2.74 o 
   8   0   9       29.44       24.62      4.91 o 
  -6   1   9        1.24        1.52      1.37 o 
  -5   1   9        0.27        1.81      1.88 o 
  -4   1   9       11.01       12.71      3.18 o 
  -3   1   9       14.41       14.87      2.32 o 
  -2   1   9        0.00        1.58      0.69 o 
  -1   1   9       28.67       26.92      2.90 o 
   0   1   9      214.07      207.76      6.75 o 
   1   1   9       30.35       29.30      2.41 o 
   2   1   9      310.88      285.57     12.92 o 
   3   1   9      111.89       95.93      7.65 o 
   4   1   9       62.09       53.99      6.68 o 
   5   1   9      103.38       84.62      6.57 o 
   6   1   9        4.73        7.08      2.82 o 
   7   1   9        2.89        2.17      2.74 o 
   8   1   9        0.28        4.69      2.89 o 
   9   1   9       13.38       15.45      4.12 o 
  -6   2   9       14.44       11.84      3.47 o 
  -5   2   9        4.08        4.12      2.09 o 
  -4   2   9        7.80        9.02      2.01 o 
  -3   2   9        6.53        6.82      1.59 o 
  -2   2   9      148.50      148.54      5.42 o 
  -1   2   9      227.70      224.00      8.35 o 
   0   2   9       99.70       94.11      4.16 o 
   1   2   9       42.44       45.31      3.18 o 
   2   2   9       71.25       73.68      3.73 o 
   3   2   9        2.57        1.36      0.87 o 
   4   2   9        4.08        3.56      1.25 o 
   5   2   9       13.78       16.68      3.39 o 
   6   2   9      202.84      192.35      9.75 o 
   7   2   9        1.33       -0.65      2.17 o 
   8   2   9        0.17        0.43      2.31 o 
   9   2   9       14.95       16.17      4.40 o 
  -6   3   9       14.94       15.60      3.83 o 
  -5   3   9        5.92        6.07      2.31 o 
  -4   3   9        3.12        4.80      1.42 o 
  -3   3   9       24.56       25.67      2.86 o 
  -2   3   9      762.77      769.51     12.35 o 
  -1   3   9       27.64       26.49      2.35 o 
   0   3   9      120.97      110.47      6.57 o 
   1   3   9      267.31      280.67     10.33 o 
   2   3   9      145.44      138.16      5.78 o 
   3   3   9       66.07       74.86      6.03 o 
   4   3   9        0.05        0.94      0.80 o 
   5   3   9       37.41       35.60      4.04 o 
   6   3   9        1.27        2.09      2.09 o 
   7   3   9       13.50       13.21      3.39 o 
   8   3   9       37.51       40.00      5.78 o 
   9   3   9        6.70        6.72      3.39 o 
  -6   4   9        1.91        1.08      1.73 o 
  -5   4   9        1.05        0.95      0.97 o 
  -4   4   9      147.20      141.94      5.99 o 
  -3   4   9       43.20       47.10      4.01 o 
  -2   4   9       54.47       49.59      3.26 o 
  -1   4   9      226.54      203.76      8.74 o 
   0   4   9       13.93       16.68      3.25 o 
   1   4   9       10.32       11.99      2.74 o 
   2   4   9       21.33       20.75      2.89 o 
   3   4   9       32.92       48.02      4.62 o 
   4   4   9       15.96       13.52      2.13 o 
   5   4   9        1.95        6.28      2.31 o 
   6   4   9        5.86        8.52      2.74 o 
   7   4   9       24.29       36.54      5.13 o 
   8   4   9        3.82        6.21      2.96 o 
   9   4   9        7.69        6.21      2.96 o 
  -6   5   9        2.79        1.30      1.59 o 
  -5   5   9       26.92       24.17      3.24 o 
  -4   5   9      132.34      132.32      5.87 o 
  -3   5   9        8.04        9.96      2.01 o 
  -2   5   9       17.28       17.41      2.35 o 
  -1   5   9       20.17       24.57      4.15 o 
   0   5   9        2.89        3.88      0.95 o 
   1   5   9       61.34       52.56      4.62 o 
   2   5   9       36.87       37.26      3.90 o 
   3   5   9       64.90       57.60      3.24 o 
   4   5   9       11.26        9.36      1.76 o 
   5   5   9       23.94       28.02      3.97 o 
   6   5   9       61.75       59.64      5.27 o 
   7   5   9       36.56       43.47      5.49 o 
   8   5   9       18.16       20.29      4.48 o 
   9   5   9        0.08        4.55      2.74 o 
  -6   6   9       19.88       20.07      4.40 o 
  -5   6   9        1.90        2.09      1.62 o 
  -4   6   9        0.38        1.39      0.97 o 
  -3   6   9        0.41        0.39      0.79 o 
  -2   6   9        0.00        1.49      0.80 o 
  -1   6   9        0.26        0.98      0.69 o 
   0   6   9        1.87        2.50      0.80 o 
   1   6   9       28.79       32.64      3.68 o 
   2   6   9       50.13       46.93      4.40 o 
   3   6   9       31.01       27.15      4.12 o 
   4   6   9       69.57       50.76      4.84 o 
   5   6   9        1.76        2.60      1.95 o 
   6   6   9       52.23       57.19      5.20 o 
   7   6   9       74.39       83.04      6.57 o 
   8   6   9        7.72       18.20      4.26 o 
   9   6   9        9.08       14.01      3.83 o 
  -6   7   9        6.57       11.70      3.47 o 
  -5   7   9        6.75        7.69      1.84 o 
  -4   7   9        0.74        0.74      1.04 o 
  -3   7   9        2.19        2.70      1.08 o 
  -2   7   9        7.08       12.67      2.82 o 
  -1   7   9        6.20        9.91      2.02 o 
   0   7   9      100.83       81.10      9.82 o 
   1   7   9      109.33      103.76      6.86 o 
   2   7   9       46.90       39.71      4.26 o 
   3   7   9       62.13       57.69      5.20 o 
   4   7   9      195.64      166.58      8.88 o 
   6   7   9       24.04       25.20      4.19 o 
   7   7   9        0.56        1.30      2.53 o 
   8   7   9        4.43        4.69      3.25 o 
  -5   8   9        9.52       10.35      2.22 o 
  -4   8   9        0.06        0.70      1.11 o 
  -3   8   9        1.01        0.66      0.92 o 
  -2   8   9        1.57        4.04      2.09 o 
  -1   8   9        3.47        4.87      1.35 o 
   0   8   9        6.23        4.13      1.23 o 
   1   8   9       85.47       81.03      4.02 o 
   2   8   9       33.97       32.78      4.04 o 
   3   8   9      208.87      213.80     10.11 o 
   4   8   9       14.47       12.64      3.18 o 
   5   8   9       42.28       44.91      4.91 o 
   8   8   9       28.24       34.22      5.56 o 
  -5   9   9        1.07        2.33      1.15 o 
  -4   9   9        0.01       -0.01      0.89 o 
  -3   9   9        3.11        2.67      1.20 o 
  -2   9   9        9.11       15.54      2.51 o 
  -1   9   9       12.80       15.73      2.50 o 
   0   9   9       37.80       37.64      3.90 o 
   1   9   9        2.42        3.31      1.11 o 
   2   9   9      119.28      111.34      7.36 o 
   3   9   9       16.69       23.11      4.12 o 
   4   9   9        0.78        1.59      1.37 o 
   5   9   9       20.10       19.06      4.12 o 
   6   9   9        4.61        7.80      2.53 o 
  -4  10   9       13.69       15.12      3.79 o 
  -3  10   9        9.96       14.68      2.60 o 
  -2  10   9       12.36       16.47      2.72 o 
  -1  10   9       21.75       22.71      3.75 o 
   0  10   9       38.67       40.32      3.24 o 
   1  10   9      176.09      184.88      6.68 o 
   2  10   9       33.72       35.31      4.26 o 
   3  10   9       18.04       29.60      4.69 o 
   4  10   9        2.61        2.74      1.66 o 
   5  10   9        0.03        2.09      1.59 o 
   6  10   9       19.04       21.37      4.40 o 
  -2  11   9        6.51        6.64      1.89 o 
  -1  11   9        0.55       -0.50      1.91 o 
   0  11   9       27.23       32.13      3.55 o 
   1  11   9       31.91       29.77      3.37 o 
   2  11   9        4.03        7.51      2.74 o 
   3  11   9       18.63       18.63      4.04 o 
   4  11   9        0.90        1.88      1.66 o 
   5  11   9        0.35        1.37      1.52 o 
   0  12   9        7.74       10.54      3.03 o 
   1  12   9        3.68        3.25      1.88 o 
   0  -3  10        0.12       -1.16      2.31 o 
   1  -3  10       11.06       12.42      4.12 o 
   2  -3  10       15.73       32.28      5.70 o 
   3  -3  10        9.86       12.06      3.90 o 
  -2  -2  10        0.03       -2.82      2.02 o 
  -1  -2  10        0.25       -0.22      2.45 o 
   0  -2  10        0.04        3.61      2.60 o 
   1  -2  10       18.17       21.52      4.62 o 
   2  -2  10        0.86        2.82      2.38 o 
   3  -2  10        6.60        8.23      3.47 o 
   4  -2  10        7.91       11.55      3.83 o 
   5  -2  10        0.59        2.45      2.60 o 
  -3  -1  10        3.11        7.09      1.87 o 
  -2  -1  10        0.51        0.58      2.24 o 
  -1  -1  10       19.26       33.94      5.05 o 
   0  -1  10       15.56       23.03      4.40 o 
   1  -1  10        1.70        0.94      2.17 o 
   2  -1  10        1.34        2.38      2.17 o 
   3  -1  10       24.85       27.15      4.84 o 
   4  -1  10        0.57       -2.09      2.02 o 
   5  -1  10       21.04       19.13      4.48 o 
   6  -1  10        8.66       13.00      3.97 o 
  -4   0  10        1.27        1.30      1.81 o 
  -3   0  10        0.18        1.01      1.66 o 
  -2   0  10       31.97       28.95      4.48 o 
  -1   0  10        2.55        4.91      2.31 o 
   0   0  10        9.65       13.57      3.39 o 
   1   0  10        5.17        6.28      2.31 o 
   2   0  10        0.47        3.39      2.38 o 
   3   0  10        5.76        9.53      2.96 o 
   4   0  10        0.03        0.87      2.17 o 
   5   0  10        4.86        9.82      3.54 o 
   6   0  10       73.77       69.17      6.86 o 
   7   0  10        0.16        2.31      2.60 o 
  -5   1  10        3.19        5.56      2.60 o 
  -4   1  10        1.45        2.82      1.88 o 
  -3   1  10       17.44       21.03      2.80 o 
  -2   1  10       18.07       21.23      3.83 o 
  -1   1  10       12.33       20.45      4.04 o 
   0   1  10        5.23        5.00      2.67 o 
   1   1  10      171.14      165.96     13.36 o 
   2   1  10        3.01        7.46      1.63 o 
   3   1  10       32.35       31.36      3.21 o 
   4   1  10      103.00       94.79      4.74 o 
   5   1  10        6.91        9.04      1.97 o 
   6   1  10       20.44       23.61      4.77 o 
   7   1  10        2.90        4.55      2.82 o 
   8   1  10        7.40        5.78      3.61 o 
  -5   2  10        0.99        1.66      1.73 o 
  -4   2  10        0.73        3.91      1.43 o 
  -3   2  10        0.98        1.10      2.27 o 
  -2   2  10       78.56       78.82      6.14 o 
  -1   2  10       17.95       19.28      3.75 o 
   0   2  10       57.35       58.39      3.42 o 
   1   2  10        6.57        6.74      1.45 o 
   2   2  10        1.82        2.08      0.92 o 
   3   2  10       17.16       20.91      2.46 o 
   4   2  10        2.04        1.13      1.08 o 
   5   2  10        4.51        3.47      1.34 o 
   6   2  10        2.66        0.43      2.24 o 
   7   2  10       34.68       34.59      5.49 o 
   8   2  10        0.94        3.18      2.45 o 
  -5   3  10        0.05        0.43      1.52 o 
  -4   3  10        6.51        7.98      2.20 o 
  -3   3  10        6.84        6.93      1.68 o 
  -2   3  10       18.83       18.02      2.44 o 
  -1   3  10       19.20       18.63      3.68 o 
   0   3  10       29.94       31.34      3.75 o 
   1   3  10        8.48        5.99      2.02 o 
   2   3  10       58.26       49.52      3.61 o 
   3   3  10       51.77       48.56      4.08 o 
   4   3  10       24.79       29.96      4.58 o 
   5   3  10       51.26       46.39      3.45 o 
   6   3  10        2.20        5.20      2.74 o 
   7   3  10       45.44       44.77      5.42 o 
   8   3  10        7.30       12.35      3.90 o 
  -5   4  10        1.19        3.44      1.55 o 
  -4   4  10      122.21      110.09      8.52 o 
  -3   4  10       10.58       15.12      2.89 o 
  -2   4  10       87.62       86.79      4.40 o 
  -1   4  10        5.84        5.78      2.31 o 
   0   4  10       67.91       64.12      5.42 o 
   1   4  10        5.75        6.50      2.31 o 
   2   4  10        4.78        7.08      2.31 o 
   3   4  10      104.68       96.42      4.38 o 
   4   4  10      120.90       90.82      4.43 o 
   5   4  10       12.30       12.54      3.72 o 
   6   4  10        0.48        0.22      1.95 o 
   7   4  10       12.81       14.01      3.83 o 
   8   4  10        0.75        4.98      2.67 o 
  -5   5  10        5.64        6.97      1.76 o 
  -4   5  10       64.50       65.90      4.31 o 
  -3   5  10       13.30       13.18      2.30 o 
  -2   5  10       36.14       41.89      3.12 o 
  -1   5  10       90.12       87.87      6.64 o 
   0   5  10      107.11       99.64      6.86 o 
   1   5  10        7.22        3.03      1.52 o 
   2   5  10       16.48       24.12      4.04 o 
   3   5  10        6.95        5.34      2.02 o 
   4   5  10        0.61        1.81      1.52 o 
   5   5  10       69.43       65.75      3.92 o 
   6   5  10       55.18       58.92      5.49 o 
   7   5  10        2.29        3.68      2.82 o 
   8   5  10       15.92       22.17      4.84 o 
  -5   6  10       28.46       27.98      3.65 o 
  -4   6  10        7.37       12.50      2.47 o 
  -3   6  10       22.46       23.49      3.08 o 
  -2   6  10        3.03        5.35      1.45 o 
  -1   6  10        2.68        3.61      1.08 o 
   0   6  10        9.69        8.81      2.60 o 
   1   6  10       12.41        8.59      2.74 o 
   2   6  10       55.53       47.66      4.84 o 
   3   6  10        0.00        1.30      1.30 o 
   4   6  10        1.11        0.65      1.23 o 
   5   6  10       28.14       26.93      4.55 o 
   6   6  10        2.06        0.94      2.09 o 
   7   6  10        0.18       -0.94      2.24 o 
   8   6  10        1.04        0.51      2.60 o 
  -5   7  10        0.40       -0.05      0.97 o 
  -4   7  10       47.12       50.27      3.88 o 
  -3   7  10       18.39       30.46      6.68 o 
  -2   7  10        0.24       -0.06      1.08 o 
  -1   7  10        4.30        5.83      1.39 o 
   0   7  10        0.49        0.07      0.94 o 
   1   7  10        1.48        1.95      1.37 o 
   2   7  10       10.30       11.48      2.96 o 
   3   7  10       10.89       12.71      3.18 o 
   4   7  10        7.61        5.63      2.17 o 
   5   7  10        2.36        0.58      1.16 o 
   8   7  10        9.81       13.07      3.97 o 
  -4   8  10        2.81        6.07      2.27 o 
  -3   8  10        5.16        4.66      1.38 o 
  -2   8  10        0.01        1.25      1.05 o 
  -1   8  10        1.96        1.64      0.93 o 
   0   8  10       19.60       15.52      3.61 o 
   1   8  10        0.70        0.51      1.16 o 
   2   8  10       28.97       28.38      4.62 o 
   3   8  10       18.53       19.64      4.04 o 
   4   8  10        0.82        0.65      1.30 o 
   5   8  10      108.78       89.32      7.15 o 
   6   8  10        8.94        9.46      3.03 o 
  -4   9  10        0.43        0.96      1.01 o 
  -3   9  10        0.86        3.45      1.48 o 
  -2   9  10        4.68        6.75      1.89 o 
  -1   9  10        4.17        6.24      1.73 o 
   0   9  10       20.95       23.03      4.40 o 
   1   9  10       12.01       16.25      3.75 o 
   2   9  10       65.96       60.65      5.78 o 
   3   9  10       19.80       14.15      3.54 o 
   4   9  10       53.29       43.68      5.05 o 
   5   9  10       14.09       11.62      3.18 o 
   6   9  10       31.05       30.11      5.13 o 
  -3  10  10        4.98        5.77      1.77 o 
  -2  10  10        3.38        6.72      1.76 o 
  -1  10  10        5.75       14.12      2.42 o 
   0  10  10       11.49       15.95      2.57 o 
   1  10  10       11.02       12.71      3.39 o 
   2  10  10        2.71        3.39      1.81 o 
   3  10  10       10.93       11.91      3.25 o 
   4  10  10        2.63        1.08      1.52 o 
   5  10  10       21.38       23.54      4.62 o 
   6  10  10       16.04       17.18      4.12 o 
  -1  11  10        2.10        4.01      1.47 o 
   0  11  10       64.86       67.42      4.38 o 
   1  11  10        7.05        7.44      2.53 o 
   2  11  10       10.85       13.07      3.32 o 
   3  11  10        8.51       11.19      3.18 o 
   4  11  10        3.40        5.20      2.67 o 
  -1  -1  11        9.53       19.86      4.40 o 
   0  -1  11       26.35       46.36      6.14 o 
   1  -1  11       14.68       20.15      4.62 o 
   2  -1  11        9.55       15.52      4.19 o 
   3  -1  11        7.48       12.71      4.12 o 
   4  -1  11       21.73       27.29      5.05 o 
  -1   0  11        5.39        9.60      3.39 o 
   0   0  11        0.02        3.25      2.24 o 
   1   0  11        3.55       10.33      3.47 o 
   2   0  11       32.31       46.64      6.07 o 
   3   0  11        0.51        1.23      2.53 o 
   4   0  11        0.54        2.24      2.60 o 
   5   0  11        9.83       14.51      4.04 o 
   6   0  11        0.90        2.53      2.74 o 
   0   1  11        7.40        9.68      3.10 o 
   1   1  11        0.43        1.95      2.02 o 
   2   1  11        0.70       -0.58      1.95 o 
   3   1  11        2.72        3.68      2.45 o 
   4   1  11       19.31       19.93      4.40 o 
   5   1  11        0.15        0.94      2.45 o 
   6   1  11        6.30        9.10      3.32 o 
  -4   2  11        6.86        8.85      2.00 o 
  -3   2  11        4.16        5.27      2.24 o 
  -2   2  11        0.02        0.36      1.44 o 
  -1   2  11        0.00        1.37      1.44 o 
   0   2  11        0.34        1.66      1.59 o 
   1   2  11        9.86       18.77      3.68 o 
   2   2  11        7.28        5.21      1.51 o 
   3   2  11        4.58        5.62      1.73 o 
   4   2  11       24.98       29.53      3.39 o 
   5   2  11       17.69       22.38      3.00 o 
   6   2  11        1.95        3.81      1.59 o 
   7   2  11       18.90       19.86      4.69 o 
  -4   3  11        2.72        4.83      1.71 o 
  -3   3  11       21.61       23.05      3.06 o 
  -2   3  11       20.69       18.99      4.04 o 
  -1   3  11       51.78       50.90      5.13 o 
   0   3  11        0.68        4.62      2.02 o 
   1   3  11       33.43       33.86      4.77 o 
   2   3  11       42.07       40.43      4.48 o 
   3   3  11       17.07       14.53      2.49 o 
   4   3  11        0.01       -0.23      0.96 o 
   5   3  11       43.86       35.70      3.28 o 
   6   3  11        2.27        3.21      1.47 o 
   7   3  11        0.72        2.96      2.89 o 
  -4   4  11        2.19        2.83      1.37 o 
  -3   4  11       65.60       57.25      3.96 o 
  -2   4  11        1.57        3.90      1.73 o 
  -1   4  11        5.54        6.79      2.24 o 
   0   4  11       12.23       16.90      3.83 o 
   1   4  11        0.75        0.07      1.16 o 
   2   4  11       21.15       17.18      3.68 o 
   3   4  11       10.48       14.73      3.32 o 
   4   4  11       20.50       21.39      4.26 o 
   5   4  11       10.19        8.04      1.92 o 
   6   4  11        0.00        1.25      1.88 o 
   7   4  11       10.46       14.01      3.83 o 
  -4   5  11        0.06        0.69      1.19 o 
  -3   5  11       25.49       22.45      3.14 o 
  -2   5  11       63.72       52.93      5.63 o 
  -1   5  11       25.41       28.67      4.84 o 
   0   5  11       46.43       43.32      4.84 o 
   1   5  11       28.19       22.89      4.26 o 
   2   5  11       41.09       43.32      4.69 o 
   3   5  11       37.06       28.95      4.77 o 
   4   5  11       21.78       24.41      4.55 o 
   5   5  11       35.09       28.09      4.77 o 
   6   5  11        0.03        1.20      1.10 o 
   7   5  11        0.31        1.23      2.60 o 
  -4   6  11       39.19       35.47      3.93 o 
  -3   6  11        3.85        3.37      1.41 o 
  -2   6  11        1.89        3.47      2.24 o 
  -1   6  11        6.51       10.90      3.25 o 
   0   6  11        4.73        4.40      2.17 o 
   1   6  11        9.70       12.49      3.39 o 
   2   6  11       64.62       53.14      5.34 o 
   3   6  11       43.25       35.24      5.20 o 
   4   6  11        6.29        8.38      2.60 o 
   5   6  11        4.71        4.40      2.09 o 
   6   6  11       10.68        8.95      2.96 o 
   7   6  11       29.13       35.24      5.34 o 
  -4   7  11       11.41       14.05      2.60 o 
  -3   7  11        5.12        6.98      1.71 o 
  -2   7  11       25.49       28.19      3.33 o 
  -1   7  11       32.98       33.07      5.27 o 
   0   7  11        0.58        2.31      1.59 o 
   1   7  11        1.76        1.66      1.37 o 
   2   7  11        0.15        2.82      1.52 o 
   3   7  11       53.66       40.72      4.84 o 
   4   7  11       31.28       29.68      5.05 o 
   5   7  11        0.68       -0.43      0.94 o 
   6   7  11        0.16        1.66      1.44 o 
  -3   8  11        0.08        0.63      0.99 o 
  -2   8  11        9.15        8.58      1.96 o 
  -1   8  11        1.70        1.88      1.44 o 
   0   8  11       65.66       67.58      6.28 o 
   1   8  11        2.70        2.31      1.59 o 
   2   8  11        2.14        3.54      1.88 o 
   3   8  11       13.87       12.64      3.39 o 
   4   8  11        1.29        3.10      2.02 o 
   5   8  11       54.34       45.71      5.27 o 
   6   8  11        4.68        6.57      2.45 o 
  -3   9  11        6.43        6.71      2.27 o 
  -2   9  11        0.11        0.42      0.90 o 
  -1   9  11        5.65       10.83      3.18 o 
   0   9  11       10.96       10.04      3.10 o 
   1   9  11       20.75       24.41      4.62 o 
   2   9  11       17.72       13.86      3.47 o 
   3   9  11        9.87       14.08      3.61 o 
   4   9  11       12.15       10.83      3.18 o 
   5   9  11        0.81        2.09      1.73 o 
   6   9  11        6.79        8.88      2.82 o 
  -1  10  11        2.31        2.89      1.66 o 
   0  10  11        0.00        0.94      1.44 o 
   1  10  11        0.04       -0.14      1.16 o 
   2  10  11        2.56        4.33      2.17 o 
   3  10  11        3.43        6.28      2.45 o 
   4  10  11        5.68        4.55      2.24 o 
   1  11  11        1.74        2.60      1.88 o 
   2  11  11        0.03        0.22      1.44 o 
   2   0  12        1.54        1.88      2.53 o 
   2   1  12       50.47       54.08      6.14 o 
   3   1  12       18.43       28.95      5.20 o 
   4   1  12       25.33       37.40      5.70 o 
   0   2  12        4.25        5.92      2.24 o 
   1   2  12        5.42       10.47      3.25 o 
   2   2  12        6.89        9.10      2.74 o 
   3   2  12       16.50       21.05      2.98 o 
   4   2  12        4.80        5.22      1.84 o 
   5   2  12       32.52       35.76      7.29 o 
  -2   3  12        4.09        5.34      2.45 o 
  -1   3  12       17.75       17.11      3.83 o 
   0   3  12       13.57       22.74      4.48 o 
   1   3  12        0.03        2.53      1.59 o 
   2   3  12        6.09       11.77      2.96 o 
   3   3  12        7.48        6.64      2.45 o 
   4   3  12        0.14        1.62      1.48 o 
   5   3  12        5.30        5.48      1.96 o 
   6   3  12        0.03        0.70      1.45 o 
  -3   4  12        7.71       14.08      3.47 o 
  -2   4  12       37.39       35.45      5.56 o 
  -1   4  12       25.40       32.28      5.20 o 
   0   4  12        4.28        4.48      2.24 o 
   1   4  12        5.60        3.25      2.02 o 
   2   4  12       57.44       51.63      5.34 o 
   3   4  12        3.17        3.47      1.95 o 
   4   4  12        0.17        2.09      1.73 o 
   5   4  12       17.14       18.41      4.12 o 
   6   4  12        2.95        3.98      1.59 o 
  -3   5  12        5.30        7.80      2.74 o 
  -2   5  12       21.56       22.38      4.55 o 
  -1   5  12        4.79        4.26      2.17 o 
   0   5  12        1.69        3.83      2.09 o 
   1   5  12        0.35        1.23      1.44 o 
   2   5  12        1.45        2.02      1.52 o 
   3   5  12       17.92       13.36      3.47 o 
   4   5  12        1.66        1.23      1.59 o 
   5   5  12        0.15        0.51      1.30 o 
   6   5  12        8.84       15.60      3.83 o 
  -3   6  12        0.95        3.54      1.95 o 
  -2   6  12        0.85        3.83      1.88 o 
  -1   6  12        4.43        4.26      2.02 o 
   0   6  12       13.78       15.60      3.75 o 
   1   6  12        0.10        2.17      1.66 o 
   2   6  12        1.70        2.67      1.66 o 
   3   6  12        0.19        1.66      1.59 o 
   4   6  12        2.51        3.03      1.73 o 
   5   6  12        7.22        5.92      2.38 o 
   6   6  12        6.70        8.95      2.96 o 
  -2   7  12        7.49       11.41      3.10 o 
  -1   7  12        3.05        4.48      2.17 o 
   0   7  12        8.07        8.81      2.96 o 
   1   7  12       34.24       28.95      5.05 o 
   2   7  12        6.03        8.09      2.82 o 
   3   7  12       16.65       16.17      3.83 o 
   4   7  12        2.33        4.84      2.24 o 
   5   7  12        0.41        1.16      1.37 o 
   6   7  12        4.04        6.86      2.53 o 
  -2   8  12       10.95       11.99      3.54 o 
  -1   8  12        4.71        4.69      2.09 o 
   0   8  12        0.64        2.09      1.52 o 
   1   8  12       20.05       20.79      4.40 o 
   2   8  12        2.84        7.36      2.60 o 
   3   8  12        7.06        7.94      2.74 o 
   4   8  12        1.99        3.32      1.73 o 
   5   8  12       20.15       23.32      4.77 o 
  -1   9  12        5.27        5.92      2.45 o 
   0   9  12        1.56        1.08      1.59 o 
   1   9  12        9.79       11.62      3.25 o 
   2   9  12        0.00        0.58      1.30 o 
   3   9  12        9.37       11.62      3.39 o 
   4   9  12        4.37        9.03      3.03 o 
   1  10  12        2.36        4.26      2.38 o 
   2  10  12        2.66        3.97      1.81 o 
   1   3  13       30.38       41.01      6.07 o 
   2   3  13       12.82       15.74      3.61 o 
   3   3  13        2.63        5.70      2.17 o 
   0   4  13       12.13       13.21      3.39 o 
   1   4  13        1.58        4.26      2.38 o 
   2   4  13       13.33       20.15      4.40 o 
   3   4  13        0.32        0.14      1.52 o 
   4   4  13        0.26        0.29      1.73 o 
   0   5  13        5.75        6.86      2.60 o 
   1   5  13       16.56       16.03      3.83 o 
   2   5  13        4.06        2.96      2.02 o 
   3   5  13        0.30        3.54      1.81 o 
   4   5  13        1.99        4.69      1.95 o 
   0   6  13       12.22       14.51      3.75 o 
   1   6  13        1.78        2.60      2.17 o 
   2   6  13        7.62        7.58      2.53 o 
   3   6  13       39.83       44.69      5.27 o 
   4   6  13        1.09        1.01      1.59 o 
   0   7  13        0.00        3.47      1.81 o 
   1   7  13        0.28        1.08      1.44 o 
   2   7  13        0.13       -0.36      1.23 o 
   3   7  13        0.36        1.08      1.23 o 
   4   7  13        0.22        2.89      1.52 o 
   1   8  13       14.32       14.51      3.75 o 
   2   8  13        1.28        0.00      1.37 o 
                                                 
